# Supplementary material for: Anaerobic decomposition of humic substances by Clostridium from the deep subsurface
Source: Sci Rep. 2016 Jan 8;6:18990. doi: 10.1038/srep18990 (PMC4705541; doi:10.1038/srep18990)
Supplement: Supplementary Dataset [file srep18990-s2.xls]

## Sheet: HPSEC.chr.summary
Supplementary data 1. Summary of HPSEC peak heights of Aldrich and Koetoi HAs.
The highest value in each experiment was regarded as the top of the main peak of HAs. In this supplementary data, the highest values in uninoculated controls and HSAI-1-inoculated cultures were highlighted in yellow and green, respectively. Molecular masses were calculated using the equation shown in Supplementary Figure 4.
	HPSEC peak heights of Aldrich HA, 0 day samples												HPSEC peak heights of Aldrich HA, 28-day samples
	Uninoculated control					HSAI-1							Uninoculated control					HSAI-1
Retention time (min)	Control 1	Control 2	Control 3	Control 4	Control 5	HSAI-1 1	HSAI-1 2	HSAI-1 3	HSAI-1 4	HSAI-1 5		Retention time (min)	Control 1	Control 2	Control 3	Control 4	Control 5	HSAI-1 1	HSAI-1 2	HSAI-1 3	HSAI-1 4	HSAI-1 5
8.064	25174	20660	20785	27671	23859	23469	16635	22903	16497	22428		8.064	8615	5760	5975	4605	6072	4895	7625	7880	6850	5205
8.06933	25240	20710	20837	27747	23919	23531	16674	22961	16534	22481		8.06933	8627	5772	5984	4610	6084	4921	7680	7942	6899	5218
8.07467	25292	20754	20883	27807	23972	23585	16703	23015	16568	22528		8.07467	8638	5782	5999	4620	6090	4943	7722	7999	6946	5230
8.08	25339	20793	20924	27857	24020	23628	16730	23062	16595	22563		8.08	8648	5789	6000	4624	6097	4965	7760	8057	6980	5243
8.08533	25384	20826	20962	27898	24059	23665	16750	23096	16617	22597		8.08533	8653	5793	6004	4627	6103	4983	7798	8106	7016	5248
8.09067	25415	20858	20989	27935	24089	23693	16769	23126	16635	22620		8.09067	8658	5795	6004	4630	6110	4996	7833	8155	7051	5255
8.096	25441	20877	21016	27956	24109	23713	16779	23145	16643	22639		8.096	8661	5793	6002	4629	6107	5009	7863	8197	7079	5260
8.10133	25459	20891	21034	27970	24123	23729	16789	23156	16648	22648		8.10133	8655	5791	6003	4625	6104	5020	7889	8235	7107	5262
8.10667	25461	20902	21046	27982	24135	23737	16789	23162	16653	22652		8.10667	8645	5788	5997	4622	6099	5029	7907	8270	7126	5261
8.112	25467	20902	21049	27978	24134	23734	16786	23167	16649	22647		8.112	8638	5783	5988	4615	6091	5034	7926	8302	7146	5262
8.11733	25463	20896	21048	27969	24129	23725	16777	23160	16642	22636		8.11733	8623	5771	5977	4609	6081	5041	7943	8329	7161	5258
8.12267	25451	20886	21035	27954	24116	23716	16763	23147	16625	22621		8.12267	8607	5760	5969	4603	6070	5044	7958	8355	7175	5251
8.128	25427	20874	21023	27931	24092	23697	16747	23123	16610	22596		8.128	8589	5751	5957	4593	6057	5040	7964	8372	7183	5242
8.13333	25396	20848	21006	27897	24065	23666	16721	23096	16584	22563		8.13333	8570	5730	5944	4576	6044	5038	7973	8389	7191	5229
8.13867	25357	20820	20971	27854	24029	23632	16688	23063	16552	22535		8.13867	8545	5710	5923	4565	6020	5032	7977	8399	7192	5220
8.144	25317	20782	20940	27806	23989	23594	16660	23023	16520	22490		8.144	8515	5692	5903	4550	6000	5030	7971	8404	7188	5207
8.14933	25270	20744	20906	27747	23942	23550	16622	22979	16484	22438		8.14933	8485	5672	5879	4534	5978	5020	7965	8410	7186	5192
8.15467	25212	20697	20860	27687	23888	23494	16581	22927	16447	22387		8.15467	8448	5652	5854	4519	5956	5005	7960	8407	7178	5172
8.16	25147	20645	20807	27619	23826	23429	16536	22870	16401	22325		8.16	8410	5625	5829	4497	5932	4992	7946	8408	7169	5156
8.16533	25077	20596	20752	27544	23763	23362	16482	22806	16347	22263		8.16533	8368	5602	5802	4474	5902	4975	7927	8399	7159	5137
8.17067	24996	20531	20692	27456	23687	23289	16429	22733	16296	22185		8.17067	8329	5570	5777	4454	5872	4963	7909	8390	7145	5113
	Calculated molecular masses of the main peak of Aldrich HA at 0 day.
			1	2	3	4	5	mean	Std.				Calculated molecular masses of the main peak of Aldrich HA at 28 days.
	Uninoculated control	R.T. (min)	8.112	8.112	8.112	8.10667	8.10667								1	2	3	4	5	mean	Std.
		Molecular mass	2778.77	2778.77	2778.77	2807.08	2807.08	2790.09	15.506	Ttest			Uninoculated control	R.T. (min)	8.096	8.09067	8.09067	8.09067	8.09067
	HSAI-1	R.T. (min)	8.10667	8.10667	8.112	8.10667	8.10667			0.241504				Molecular mass	2864.27	2893.1	2893.1	2893.1	2893.1	2887.33	12.8932	Ttest
		Molecular mass	2807.08	2807.08	2778.77	2807.08	2807.08	2801.42	12.6606				HSAI-1	R.T. (min)	8.12267	8.13867	8.14933	8.13867	8.112			0.000274515
														Molecular mass	2722.61	2639.6	2585.07	2639.6	2778.77	2673.13	76.8296
	HPSEC peak heights of Koetoi HA, 0 day samples												HPSEC peak heights of Koetoi HA, 28-day samples
	Uninoculated control					HSAI-1							Uninoculated control					HSAI-1
Retention time (min)	Control 1	Control 2	Control 3	Control 4	Control 5	HSAI-1 1	HSAI-1 2	HSAI-1 3	HSAI-1 4	HSAI-1 5		Retention time (min)	Control 1	Control 2	Control 3	Control 4	Control 5	HSAI-1 1	HSAI-1 2	HSAI-1 3	HSAI-1 4	HSAI-1 5
8	18832	21924	15167	17540	15754	25314	24944	17230	19775	25239		8	16643	11885	16708	12227	10980	14843	13158	14269	13784	16349
8.00533	18856	21946	15186	17559	15769	25348	24987	17250	19799	25278		8.00533	16669	11909	16740	12252	11003	14957	13258	14389	13895	16462
8.01067	18862	21949	15191	17572	15778	25367	25019	17261	19818	25303		8.01067	16695	11931	16767	12268	11021	15067	13353	14503	14001	16574
8.016	18864	21949	15194	17580	15792	25380	25038	17272	19826	25325		8.016	16716	11948	16784	12284	11037	15171	13440	14617	14103	16686
8.02133	18860	21942	15190	17576	15788	25381	25050	17271	19825	25336		8.02133	16726	11958	16802	12296	11049	15268	13522	14726	14197	16784
8.02667	18852	21924	15177	17565	15782	25370	25056	17261	19824	25338		8.02667	16733	11968	16810	12305	11050	15361	13606	14828	14290	16874
8.032	18835	21898	15160	17550	15771	25350	25056	17257	19811	25329		8.032	16737	11972	16810	12309	11051	15449	13679	14928	14376	16961
8.03733	18812	21860	15137	17530	15752	25328	25038	17231	19792	25310		8.03733	16726	11968	16799	12306	11047	15529	13751	15023	14457	17042
8.04267	18782	21820	15113	17501	15728	25282	25006	17201	19760	25279		8.04267	16712	11959	16788	12297	11037	15605	13817	15108	14535	17116
8.048	18742	21767	15083	17467	15695	25239	24971	17165	19723	25239		8.048	16693	11945	16765	12283	11023	15676	13877	15189	14604	17181
8.05333	18695	21711	15042	17423	15658	25179	24925	17127	19680	25190		8.05333	16669	11928	16736	12263	11008	15740	13925	15263	14670	17243
8.05867	18646	21643	15001	17376	15617	25109	24873	17078	19626	25134		8.05867	16633	11908	16703	12243	10986	15794	13974	15330	14726	17293
8.064	18589	21569	14944	17316	15567	25037	24808	17023	19566	25061		8.064	16594	11883	16667	12218	10965	15844	14015	15395	14781	17337
8.06933	18528	21485	14891	17257	15509	24950	24735	16966	19499	24986		8.06933	16550	11854	16619	12186	10935	15888	14055	15451	14826	17373
8.07467	18450	21391	14828	17190	15446	24856	24652	16898	19425	24895		8.07467	16499	11820	16567	12151	10899	15924	14082	15501	14868	17402
8.08	18371	21293	14763	17116	15381	24756	24557	16828	19346	24803		8.08	16441	11783	16511	12109	10862	15959	14105	15547	14905	17424
8.08533	18287	21190	14690	17034	15311	24640	24455	16749	19259	24699		8.08533	16376	11738	16447	12064	10825	15979	14126	15584	14933	17441
8.09067	18196	21075	14616	16949	15238	24518	24342	16663	19165	24581		8.09067	16310	11697	16378	12020	10780	15998	14137	15613	14952	17449
8.096	18098	20954	14533	16862	15156	24390	24223	16574	19063	24458		8.096	16232	11643	16299	11966	10730	16006	14144	15643	14967	17448
8.10133	17998	20828	14448	16763	15067	24251	24097	16480	18957	24330		8.10133	16154	11586	16217	11908	10682	16012	14147	15658	14979	17438
8.10667	17890	20692	14352	16654	14976	24103	23959	16377	18841	24188		8.10667	16066	11527	16132	11844	10624	16010	14144	15673	14984	17424
8.112	17774	20552	14259	16547	14882	23950	23813	16274	18716	24038		8.112	15972	11465	16039	11781	10566	15999	14132	15676	14977	17403
8.11733	17655	20410	14164	16436	14780	23792	23664	16160	18592	23888		8.11733	15874	11395	15941	11712	10503	15981	14110	15679	14969	17371
8.12267	17528	20255	14060	16320	14670	23624	23504	16044	18463	23725		8.12267	15770	11325	15837	11636	10435	15962	14088	15670	14957	17335
8.128	17401	20098	13951	16195	14562	23450	23336	15925	18327	23557		8.128	15662	11253	15728	11563	10361	15935	14063	15658	14934	17289
8.13333	17270	19934	13845	16067	14447	23263	23165	15802	18181	23379		8.13333	15549	11179	15619	11482	10289	15901	14027	15641	14911	17235
8.13867	17129	19766	13731	15935	14332	23080	22986	15673	18033	23196		8.13867	15431	11096	15502	11398	10213	15858	13989	15620	14880	17180
	Calculated molecular masses of the main peak of Koetoi HA at 0 day.												Calculated molecular masses of the main peak of Koetoi HA at 28 days.
			1	2	3	4	5	mean	Std.						1	2	3	4	5	mean	Std.
	Uninoculated control	R.T. (min)	8.016	8.016	8.016	8.016	8.016						Uninoculated control	R.T. (min)	8.032	8.032	8.02667	8.032	8.032
		Molecular mass	3317.9	3317.9	3317.9	3317.9	3317.9	3317.9	0	P				Molecular mass	3223.32	3223.32	3254.59	3223.32	3223.32	3229.57	13.9844	Ttest
	HSAI-1	R.T. (min)	8.02133	8.02667	8.016	8.016	8.02667			0.05565			HSAI-1	R.T. (min)	8.10133	8.10133	8.11733	8.10667	8.09067			1.52368e-07
		Molecular mass	3286.15	3254.59	3317.9	3317.9	3254.59	3286.23	31.655					Molecular mass	2835.61	2835.61	2750.63	2807.08	2893.1	2824.41	51.7518

## Sheet: Aldrich HA_HPSEC raw data
Supplementary data 2. Raw data of HPSEC peak heights of Aldrich HAs.
	HPSEC peak heights of Aldrich HA, 0 day samples																							HPSEC peak heights of Aldrich HA, 28-day samples
	Uninoculated control					HSAI-1																		Uninoculated control					HSAI-1
Retention time (min)	Control 1	Control 2	Control 3	Control 4	Control 5	HSAI-1 1	HSAI-1 2	HSAI-1 3	HSAI-1 4	HSAI-1 5													Retention time (min)	Control 1	Control 2	Control 3	Control 4	Control 5	HSAI-1 1	HSAI-1 2	HSAI-1 3	HSAI-1 4	HSAI-1 5
0	0	0	0	0	0	0	0	0	0	0													0	0	0	0	0	0	0	0	0	0	0
0.00533	0	0	0	0	0	0	0	0	0	0													0.00533	0	0	0	0	0	0	0	0	0	0
0.01067	0	0	0	0	0	0	0	0	0	0													0.01067	0	0	0	0	0	0	0	0	0	0
0.016	0	0	0	0	0	0	0	13	-4	0													0.016	0	14	-2	0	10	0	-3	0	-5	0
0.02133	-2	-5	-10	-8	-4	-9	-7	18	-4	-4													0.02133	-4	12	-6	-5	6	-9	-9	-3	-3	0
0.02667	-9	-6	-17	-9	-9	-12	-12	10	-10	-6													0.02667	-8	7	-7	-8	5	-10	-16	-7	-5	-1
0.032	-13	-12	-21	-13	-13	-14	-9	11	-13	-7													0.032	-9	4	-7	-8	-2	-13	-17	-9	-8	-4
0.03733	-19	-15	-21	-15	-18	-15	-14	7	-13	-6													0.03733	-13	3	-13	-10	-3	-15	-15	-9	-11	-6
0.04267	-22	-17	-25	-18	-13	-16	-18	2	-16	-11													0.04267	-17	3	-8	-11	-3	-19	-20	-11	-12	-8
0.048	-20	-20	-27	-18	-12	-17	-17	-4	-21	-16													0.048	-14	1	-6	-13	2	-18	-20	-8	-14	-9
0.05333	-21	-16	-25	-21	-12	-15	-18	-1	-19	-14													0.05333	-17	-4	-5	-14	-4	-23	-20	-13	-14	-10
0.05867	-23	-19	-23	-20	-13	-16	-20	-1	-17	-14													0.05867	-16	-3	-6	-17	-5	-25	-20	-13	-15	-10
0.064	-21	-22	-26	-21	-11	-11	-17	-1	-12	-16													0.064	-18	-3	-7	-17	-8	-25	-18	-10	-15	-11
0.06933	-17	-20	-26	-22	-14	-18	-19	-1	-11	-13													0.06933	-16	-1	-15	-15	-6	-25	-18	-12	-13	-14
0.07467	-19	-21	-27	-22	-16	-17	-20	0	-10	-16													0.07467	-17	-2	-21	-17	-5	-25	-19	-15	-17	-14
0.08	-17	-24	-26	-22	-16	-19	-18	4	-14	-15													0.08	-16	-8	-15	-19	-6	-21	-24	-17	-18	-12
0.08533	-18	-23	-22	-25	-17	-19	-19	2	-15	-15													0.08533	-19	-5	-16	-19	-5	-20	-20	-17	-18	-12
0.09067	-18	-22	-25	-28	-14	-21	-23	0	-15	-16													0.09067	-21	-9	-13	-17	-4	-23	-18	-17	-23	-8
0.096	-21	-21	-28	-27	-12	-19	-22	-3	-18	-14													0.096	-16	-4	-14	-16	-6	-25	-22	-17	-20	-13
0.10133	-19	-19	-28	-21	-13	-17	-20	-1	-17	-13													0.10133	-19	-6	-15	-18	-8	-23	-23	-14	-18	-12
0.10667	-24	-23	-30	-20	-15	-17	-18	-4	-17	-15													0.10667	-18	-7	-12	-21	-10	-22	-23	-17	-19	-13
0.112	-23	-22	-29	-19	-20	-16	-18	-2	-16	-14													0.112	-18	-5	-17	-20	-12	-19	-22	-15	-19	-13
0.11733	-25	-23	-32	-21	-17	-19	-18	0	-19	-17													0.11733	-19	-6	-17	-19	-9	-20	-22	-17	-20	-17
0.12267	-23	-21	-30	-25	-13	-21	-19	0	-19	-10													0.12267	-22	-7	-14	-25	-9	-18	-21	-19	-20	-12
0.128	-22	-24	-30	-23	-18	-21	-18	-4	-18	-16													0.128	-18	-7	-19	-23	-6	-20	-17	-15	-22	-11
0.13333	-21	-26	-26	-23	-20	-21	-22	-7	-18	-17													0.13333	-21	-7	-17	-21	-9	-23	-18	-13	-22	-12
0.13867	-19	-21	-26	-20	-17	-23	-24	-6	-19	-19													0.13867	-19	-9	-17	-19	-8	-20	-21	-17	-19	-15
0.144	-22	-21	-25	-19	-14	-24	-24	-9	-19	-16													0.144	-21	-9	-16	-17	-6	-19	-22	-16	-17	-11
0.14933	-27	-18	-28	-22	-12	-22	-26	-5	-20	-17													0.14933	-23	-8	-11	-15	-8	-20	-24	-15	-15	-13
0.15467	-28	-17	-30	-24	-14	-21	-25	-6	-20	-22													0.15467	-17	-11	-15	-17	-6	-20	-23	-9	-17	-13
0.16	-22	-21	-28	-22	-13	-18	-24	-1	-17	-20													0.16	-18	-11	-19	-24	-12	-22	-25	-9	-17	-16
0.16533	-22	-25	-29	-21	-18	-20	-24	0	-15	-18													0.16533	-25	-11	-14	-20	-9	-20	-24	-11	-16	-16
0.17067	-20	-22	-28	-18	-19	-21	-22	1	-16	-17													0.17067	-22	-8	-16	-17	-6	-20	-19	-15	-17	-16
0.176	-19	-23	-31	-18	-18	-19	-22	1	-17	-21													0.176	-23	-10	-16	-21	-11	-20	-21	-12	-21	-17
0.18133	-20	-24	-31	-20	-18	-19	-22	0	-18	-17													0.18133	-24	-11	-16	-18	-10	-24	-23	-15	-21	-10
0.18667	-24	-25	-33	-24	-17	-23	-22	-2	-16	-18													0.18667	-21	-15	-15	-17	-11	-22	-20	-15	-20	-9
0.192	-24	-24	-33	-24	-11	-19	-22	-4	-18	-17													0.192	-20	-12	-13	-18	-5	-27	-20	-15	-17	-13
0.19733	-25	-26	-31	-23	-15	-21	-24	-5	-20	-20													0.19733	-22	-12	-13	-17	-10	-25	-22	-15	-19	-13
0.20267	-26	-24	-31	-25	-13	-22	-22	-4	-17	-19													0.20267	-19	-11	-16	-16	-10	-28	-20	-17	-20	-13
0.208	-26	-28	-28	-23	-12	-21	-27	1	-19	-20													0.208	-20	-13	-18	-18	-10	-26	-22	-12	-23	-17
0.21333	-22	-27	-33	-23	-13	-22	-28	-2	-15	-21													0.21333	-19	-11	-17	-18	-9	-22	-24	-16	-20	-12
0.21867	-23	-26	-30	-21	-17	-17	-24	-1	-15	-21													0.21867	-19	-10	-20	-18	-8	-25	-28	-16	-18	-11
0.224	-23	-26	-26	-23	-19	-18	-27	-4	-22	-18													0.224	-20	-11	-16	-19	-7	-27	-23	-15	-18	-13
0.22933	-26	-25	-31	-21	-16	-16	-25	-5	-16	-17													0.22933	-19	-12	-16	-17	-2	-28	-25	-13	-21	-7
0.23467	-26	-28	-29	-20	-14	-19	-22	-4	-19	-16													0.23467	-19	-14	-16	-20	-5	-27	-25	-14	-19	-9
0.24	-27	-26	-31	-22	-17	-21	-22	-1	-16	-20													0.24	-20	-14	-22	-22	-6	-28	-20	-12	-20	-12
0.24533	-25	-24	-33	-22	-14	-19	-17	0	-15	-18													0.24533	-19	-11	-20	-17	-8	-29	-21	-16	-18	-10
0.25067	-24	-25	-31	-20	-14	-23	-19	0	-16	-25													0.25067	-19	-11	-18	-22	-4	-27	-25	-17	-17	-12
0.256	-22	-24	-29	-20	-14	-22	-23	0	-15	-19													0.256	-19	-11	-19	-21	-4	-22	-23	-13	-21	-13
0.26133	-22	-28	-29	-23	-19	-22	-26	1	-19	-17													0.26133	-15	-11	-20	-18	-8	-25	-26	-13	-20	-12
0.26667	-27	-29	-32	-22	-16	-18	-23	0	-22	-18													0.26667	-16	-10	-18	-19	-7	-27	-26	-14	-21	-15
0.272	-26	-29	-35	-26	-20	-20	-24	-5	-22	-16													0.272	-19	-8	-17	-19	-7	-28	-26	-15	-18	-17
0.27733	-24	-29	-36	-26	-19	-20	-18	-6	-20	-18													0.27733	-26	-8	-17	-19	-7	-31	-29	-14	-18	-14
0.28267	-29	-26	-36	-22	-18	-19	-18	-5	-17	-23													0.28267	-21	-12	-17	-20	-9	-27	-25	-16	-16	-13
0.288	-27	-25	-36	-21	-21	-18	-18	-1	-16	-22													0.288	-22	-15	-18	-18	-9	-26	-21	-15	-15	-9
0.29333	-28	-26	-35	-25	-22	-20	-22	1	-17	-26													0.29333	-25	-11	-17	-21	-10	-32	-21	-13	-17	-13
0.29867	-24	-23	-34	-22	-18	-19	-21	-1	-21	-23													0.29867	-22	-8	-16	-24	-11	-29	-28	-18	-17	-9
0.304	-19	-25	-33	-20	-23	-26	-21	0	-15	-24													0.304	-24	-7	-14	-23	-6	-28	-27	-16	-18	-7
0.30933	-26	-26	-32	-18	-24	-22	-24	1	-17	-25													0.30933	-20	-9	-20	-19	-6	-26	-25	-17	-22	-9
0.31467	-27	-27	-34	-19	-26	-23	-24	1	-20	-27													0.31467	-23	-10	-16	-16	-7	-28	-24	-16	-19	-13
0.32	-28	-28	-33	-15	-23	-17	-23	3	-19	-26													0.32	-21	-11	-13	-23	-10	-32	-21	-15	-22	-12
0.32533	-26	-31	-34	-19	-22	-21	-24	1	-19	-23													0.32533	-20	-13	-15	-22	-8	-32	-23	-16	-21	-10
0.33067	-25	-27	-30	-22	-24	-21	-20	3	-21	-21													0.33067	-23	-10	-17	-19	-7	-29	-23	-16	-19	-7
0.336	-27	-31	-30	-18	-25	-22	-18	4	-23	-20													0.336	-20	-11	-19	-20	-8	-26	-23	-17	-21	-8
0.34133	-28	-30	-30	-22	-23	-20	-21	2	-22	-21													0.34133	-20	-9	-21	-21	-11	-25	-28	-19	-18	-11
0.34667	-30	-32	-32	-23	-22	-18	-24	5	-21	-19													0.34667	-19	-10	-17	-21	-8	-23	-29	-19	-21	-10
0.352	-30	-30	-35	-26	-22	-17	-19	1	-16	-17													0.352	-22	-10	-17	-16	-7	-21	-24	-20	-20	-11
0.35733	-27	-29	-31	-21	-25	-16	-20	2	-15	-23													0.35733	-21	-8	-18	-21	-10	-23	-23	-17	-22	-8
0.36267	-29	-24	-33	-22	-17	-19	-19	3	-18	-22													0.36267	-21	-15	-16	-19	-9	-23	-23	-17	-23	-9
0.368	-30	-28	-35	-25	-18	-17	-23	-4	-17	-22													0.368	-26	-9	-18	-20	-9	-28	-21	-13	-17	-7
0.37333	-23	-28	-33	-23	-23	-19	-23	1	-15	-18													0.37333	-26	-10	-19	-20	-11	-27	-24	-14	-14	-10
0.37867	-26	-28	-31	-22	-25	-22	-23	2	-20	-22													0.37867	-25	-12	-18	-20	-9	-29	-24	-18	-16	-10
0.384	-29	-29	-32	-20	-24	-19	-22	0	-20	-24													0.384	-27	-14	-17	-20	-7	-31	-26	-17	-19	-11
0.38933	-28	-29	-34	-19	-26	-20	-21	-3	-19	-30													0.38933	-26	-13	-19	-21	-5	-31	-26	-12	-19	-10
0.39467	-26	-31	-28	-22	-23	-20	-23	-2	-19	-26													0.39467	-25	-12	-17	-18	-6	-28	-27	-15	-18	-10
0.4	-25	-29	-34	-19	-24	-22	-23	3	-19	-24													0.4	-25	-15	-15	-19	-6	-27	-22	-14	-18	-8
0.40533	-25	-31	-33	-19	-25	-17	-25	1	-17	-23													0.40533	-21	-15	-19	-19	-7	-27	-23	-17	-16	-5
0.41067	-25	-32	-27	-22	-22	-18	-27	0	-20	-22													0.41067	-24	-8	-15	-19	-12	-31	-18	-16	-20	-5
0.416	-25	-33	-30	-22	-21	-20	-27	-1	-22	-25													0.416	-26	-11	-16	-19	-10	-28	-19	-19	-16	-4
0.42133	-27	-29	-34	-19	-26	-23	-28	2	-22	-25													0.42133	-24	-10	-19	-18	-10	-30	-23	-17	-18	-5
0.42667	-30	-29	-34	-21	-26	-23	-26	4	-17	-25													0.42667	-27	-9	-20	-17	-11	-31	-22	-16	-17	-6
0.432	-29	-30	-31	-20	-20	-21	-25	1	-21	-18													0.432	-26	-10	-17	-14	-10	-27	-25	-17	-22	-3
0.43733	-27	-29	-33	-17	-24	-20	-21	0	-18	-20													0.43733	-23	-6	-19	-14	-10	-28	-24	-14	-23	-3
0.44267	-29	-26	-31	-15	-26	-18	-24	0	-18	-26													0.44267	-22	-9	-20	-15	-12	-26	-22	-18	-18	-4
0.448	-26	-28	-31	-22	-23	-19	-22	2	-18	-28													0.448	-23	-13	-23	-13	-11	-26	-19	-17	-16	-6
0.45333	-27	-28	-32	-21	-24	-17	-21	0	-18	-23													0.45333	-23	-13	-21	-12	-11	-29	-23	-18	-21	-9
0.45867	-30	-27	-32	-21	-26	-21	-21	-2	-18	-21													0.45867	-24	-14	-17	-16	-13	-24	-27	-22	-21	-6
0.464	-31	-26	-30	-17	-28	-20	-23	-3	-20	-24													0.464	-27	-11	-19	-16	-14	-25	-24	-17	-20	-2
0.46933	-28	-29	-29	-20	-30	-19	-26	-3	-19	-18													0.46933	-23	-13	-18	-14	-9	-24	-25	-16	-19	-4
0.47467	-34	-29	-29	-17	-26	-17	-27	-3	-21	-19													0.47467	-25	-14	-21	-14	-10	-21	-27	-17	-21	-6
0.48	-34	-29	-34	-19	-28	-19	-23	-2	-16	-23													0.48	-29	-13	-20	-14	-11	-27	-24	-18	-22	-3
0.48533	-32	-27	-34	-20	-25	-19	-26	-2	-18	-21													0.48533	-27	-15	-21	-15	-12	-30	-23	-17	-21	-5
0.49067	-33	-25	-36	-20	-25	-19	-21	-2	-18	-20													0.49067	-27	-18	-20	-16	-9	-27	-23	-14	-16	-6
0.496	-29	-25	-36	-18	-30	-25	-22	-1	-21	-23													0.496	-22	-14	-18	-18	-11	-26	-20	-14	-15	-6
0.50133	-32	-27	-35	-16	-25	-20	-23	2	-25	-20													0.50133	-27	-12	-21	-16	-10	-25	-24	-15	-18	-4
0.50667	-33	-27	-34	-19	-25	-21	-25	1	-20	-21													0.50667	-24	-15	-19	-14	-11	-28	-25	-17	-21	-4
0.512	-36	-29	-36	-14	-27	-19	-24	2	-21	-21													0.512	-23	-11	-19	-14	-12	-32	-24	-18	-19	-5
0.51733	-37	-29	-32	-20	-25	-14	-18	2	-22	-26													0.51733	-24	-14	-22	-15	-9	-32	-24	-17	-16	-4
0.52267	-34	-25	-34	-17	-29	-15	-21	-3	-20	-23													0.52267	-26	-17	-22	-16	-12	-29	-23	-19	-17	-5
0.528	-32	-26	-35	-16	-27	-17	-21	1	-22	-25													0.528	-23	-14	-21	-15	-14	-28	-23	-12	-21	-7
0.53333	-29	-25	-36	-16	-27	-19	-25	1	-19	-21													0.53333	-24	-14	-24	-15	-14	-30	-18	-13	-21	-7
0.53867	-32	-25	-37	-18	-30	-19	-22	1	-19	-21													0.53867	-27	-13	-23	-17	-11	-32	-20	-13	-19	-4
0.544	-33	-30	-38	-20	-31	-21	-24	0	-18	-22													0.544	-28	-11	-21	-15	-11	-31	-20	-18	-19	1
0.54933	-33	-28	-40	-19	-30	-15	-19	1	-20	-25													0.54933	-27	-11	-22	-14	-11	-28	-19	-16	-21	1
0.55467	-33	-27	-40	-19	-33	-21	-23	-2	-21	-23													0.55467	-28	-11	-16	-16	-7	-30	-23	-18	-20	-1
0.56	-31	-32	-41	-18	-29	-22	-19	-3	-24	-23													0.56	-26	-10	-16	-16	-8	-26	-23	-15	-17	1
0.56533	-31	-31	-38	-17	-25	-23	-21	-2	-21	-23													0.56533	-27	-7	-19	-19	-9	-26	-27	-15	-17	-2
0.57067	-29	-27	-37	-17	-31	-17	-23	-1	-20	-22													0.57067	-26	-13	-21	-17	-10	-30	-22	-15	-22	-6
0.576	-33	-25	-37	-16	-31	-19	-26	2	-25	-23													0.576	-28	-12	-18	-13	-10	-29	-25	-15	-23	-8
0.58133	-36	-29	-40	-20	-32	-24	-21	3	-25	-26													0.58133	-29	-15	-20	-11	-11	-30	-23	-11	-22	-5
0.58667	-34	-27	-41	-16	-34	-23	-26	0	-22	-26													0.58667	-27	-13	-21	-11	-9	-31	-26	-13	-20	-4
0.592	-32	-28	-38	-18	-30	-20	-25	0	-20	-29													0.592	-27	-10	-20	-12	-5	-32	-26	-15	-18	-3
0.59733	-34	-27	-37	-17	-28	-21	-21	-2	-22	-29													0.59733	-28	-10	-21	-15	-7	-30	-25	-18	-15	-6
0.60267	-34	-30	-39	-15	-26	-17	-23	2	-17	-27													0.60267	-31	-13	-19	-16	-11	-31	-24	-16	-18	-2
0.608	-32	-32	-39	-19	-33	-25	-23	-3	-19	-25													0.608	-25	-13	-19	-15	-9	-29	-18	-19	-16	-2
0.61333	-32	-31	-40	-18	-32	-21	-22	-5	-19	-23													0.61333	-24	-12	-22	-12	-6	-24	-21	-17	-21	-4
0.61867	-35	-30	-39	-19	-35	-20	-24	-5	-21	-25													0.61867	-26	-9	-20	-14	-8	-30	-23	-15	-20	-5
0.624	-35	-30	-41	-22	-30	-17	-26	-3	-19	-26													0.624	-24	-13	-20	-14	-7	-29	-19	-16	-21	0
0.62933	-35	-29	-39	-23	-30	-17	-22	-1	-18	-24													0.62933	-24	-9	-19	-15	-8	-29	-19	-16	-19	-5
0.63467	-37	-31	-38	-21	-31	-17	-21	0	-18	-23													0.63467	-23	-8	-18	-18	-8	-28	-23	-12	-20	-7
0.64	-33	-29	-39	-20	-31	-18	-25	-7	-19	-19													0.64	-26	-11	-19	-16	-8	-28	-24	-18	-19	-8
0.64533	-32	-28	-40	-16	-30	-20	-28	-2	-17	-18													0.64533	-25	-11	-23	-17	-7	-30	-27	-19	-18	-7
0.65067	-32	-29	-42	-18	-30	-25	-27	-3	-16	-22													0.65067	-25	-13	-20	-17	-6	-27	-26	-19	-18	-10
0.656	-31	-30	-38	-16	-31	-24	-28	-8	-18	-23													0.656	-25	-13	-24	-16	-7	-28	-25	-21	-16	-4
0.66133	-32	-30	-40	-16	-33	-25	-24	-5	-16	-24													0.66133	-28	-5	-21	-16	-7	-27	-23	-18	-17	-5
0.66667	-33	-31	-44	-19	-33	-24	-29	-1	-20	-26													0.66667	-25	-4	-23	-16	-6	-28	-21	-18	-20	-4
0.672	-34	-32	-37	-20	-37	-22	-28	1	-19	-25													0.672	-25	-6	-21	-15	-9	-29	-21	-19	-18	-4
0.67733	-37	-29	-38	-17	-36	-19	-28	0	-18	-19													0.67733	-24	-11	-19	-19	-11	-30	-23	-14	-20	-2
0.68267	-36	-31	-38	-17	-36	-22	-24	-3	-19	-22													0.68267	-26	-11	-18	-15	-10	-30	-29	-15	-21	0
0.688	-31	-27	-38	-19	-33	-25	-25	-5	-14	-24													0.688	-26	-9	-17	-17	-8	-29	-29	-15	-20	-1
0.69333	-35	-28	-37	-17	-36	-25	-26	-9	-18	-25													0.69333	-27	-6	-19	-19	-9	-28	-22	-16	-15	-6
0.69867	-34	-30	-39	-18	-31	-21	-26	-5	-22	-22													0.69867	-27	-11	-21	-16	-10	-28	-25	-18	-17	-6
0.704	-30	-29	-39	-20	-35	-22	-24	-4	-18	-22													0.704	-29	-7	-20	-18	-7	-31	-27	-18	-22	0
0.70933	-32	-27	-39	-15	-31	-20	-23	-5	-20	-22													0.70933	-25	-8	-21	-17	-9	-28	-25	-16	-24	4
0.71467	-34	-28	-36	-15	-31	-18	-27	-4	-19	-23													0.71467	-22	-7	-21	-16	-10	-30	-22	-15	-21	-1
0.72	-38	-29	-37	-15	-33	-19	-24	-6	-20	-24													0.72	-28	-9	-17	-16	-10	-29	-22	-16	-21	0
0.72533	-34	-28	-38	-21	-31	-23	-25	0	-19	-26													0.72533	-25	-9	-19	-17	-8	-31	-23	-18	-22	-3
0.73067	-38	-34	-36	-17	-32	-20	-23	-4	-18	-24													0.73067	-26	-12	-18	-22	-8	-32	-26	-15	-22	-3
0.736	-38	-31	-42	-15	-34	-21	-26	-1	-17	-25													0.736	-24	-8	-17	-22	-11	-34	-20	-15	-22	-3
0.74133	-35	-31	-41	-21	-32	-21	-23	-4	-17	-22													0.74133	-27	-8	-18	-19	-6	-29	-23	-19	-24	-5
0.74667	-31	-31	-41	-20	-28	-22	-28	-1	-20	-25													0.74667	-26	-12	-21	-13	-6	-27	-24	-20	-22	-6
0.752	-32	-30	-35	-17	-30	-25	-28	-2	-17	-24													0.752	-27	-7	-20	-16	-7	-31	-26	-17	-19	-6
0.75733	-38	-28	-38	-22	-33	-24	-28	-2	-16	-20													0.75733	-27	-4	-19	-19	-8	-37	-24	-19	-17	-3
0.76267	-40	-29	-39	-23	-35	-26	-29	-2	-18	-19													0.76267	-30	-11	-20	-19	-6	-31	-25	-19	-19	-10
0.768	-40	-29	-35	-19	-34	-25	-31	-3	-14	-17													0.768	-25	-12	-17	-17	-7	-31	-27	-18	-18	-3
0.77333	-36	-26	-34	-20	-34	-22	-31	1	-17	-19													0.77333	-26	-10	-18	-16	-5	-29	-26	-17	-20	-2
0.77867	-32	-28	-37	-21	-32	-21	-30	-1	-17	-21													0.77867	-23	-13	-17	-15	-8	-27	-24	-17	-17	-3
0.784	-33	-30	-37	-20	-38	-23	-27	-4	-21	-20													0.784	-27	-10	-15	-15	-7	-30	-26	-16	-19	-3
0.78933	-35	-29	-38	-21	-34	-25	-29	-8	-20	-19													0.78933	-27	-8	-14	-12	-4	-32	-30	-18	-20	-1
0.79467	-35	-30	-37	-20	-34	-19	-31	-7	-22	-19													0.79467	-27	-12	-20	-15	-7	-35	-31	-21	-22	-3
0.8	-35	-30	-38	-17	-34	-21	-27	-5	-16	-23													0.8	-27	-11	-20	-18	-4	-33	-25	-19	-19	-8
0.80533	-36	-31	-40	-17	-33	-23	-31	-5	-19	-19													0.80533	-29	-11	-17	-16	-6	-35	-19	-18	-16	-12
0.81067	-35	-32	-40	-20	-34	-20	-33	-4	-18	-20													0.81067	-29	-11	-16	-15	-5	-31	-26	-16	-19	-7
0.816	-37	-33	-38	-13	-34	-22	-28	-6	-19	-18													0.816	-32	-8	-18	-17	-4	-33	-26	-21	-20	-8
0.82133	-37	-30	-42	-20	-36	-21	-33	-9	-15	-20													0.82133	-32	-8	-20	-12	-2	-34	-26	-22	-18	-8
0.82667	-36	-32	-42	-18	-37	-22	-35	-4	-13	-23													0.82667	-31	-9	-26	-16	-2	-33	-27	-24	-17	-5
0.832	-39	-33	-43	-15	-34	-21	-30	-3	-15	-22													0.832	-31	-9	-23	-18	-1	-30	-26	-21	-18	-2
0.83733	-38	-32	-42	-13	-34	-23	-30	-4	-13	-22													0.83733	-32	-11	-25	-16	-3	-34	-25	-18	-18	-3
0.84267	-37	-36	-38	-17	-37	-23	-26	-5	-16	-24													0.84267	-29	-10	-23	-16	-4	-33	-25	-20	-17	-5
0.848	-41	-34	-38	-15	-36	-25	-26	-5	-17	-25													0.848	-27	-13	-19	-14	-7	-36	-24	-22	-18	-6
0.85333	-41	-37	-39	-16	-38	-26	-26	0	-17	-24													0.85333	-23	-13	-21	-12	-8	-33	-23	-18	-17	-3
0.85867	-37	-32	-36	-16	-36	-26	-30	-2	-15	-26													0.85867	-25	-16	-17	-13	-4	-35	-26	-19	-18	-2
0.864	-38	-36	-37	-18	-36	-24	-29	-6	-18	-27													0.864	-23	-16	-20	-19	-8	-32	-27	-14	-20	-8
0.86933	-38	-34	-40	-20	-33	-18	-30	-6	-19	-31													0.86933	-25	-14	-20	-18	-4	-32	-24	-21	-17	-4
0.87467	-44	-33	-37	-17	-31	-20	-29	-3	-20	-30													0.87467	-23	-10	-20	-18	-2	-31	-26	-19	-21	-8
0.88	-40	-34	-40	-17	-33	-25	-35	-5	-22	-31													0.88	-27	-12	-22	-19	-5	-32	-24	-17	-18	-10
0.88533	-40	-31	-41	-20	-34	-26	-34	-7	-23	-25													0.88533	-27	-13	-22	-15	-5	-30	-23	-14	-21	-5
0.89067	-40	-36	-40	-20	-34	-23	-33	-7	-20	-26													0.89067	-24	-12	-22	-13	-7	-33	-25	-16	-18	-7
0.896	-37	-33	-41	-21	-37	-25	-36	-6	-21	-21													0.896	-24	-8	-26	-13	-5	-35	-26	-20	-19	-8
0.90133	-37	-33	-40	-16	-40	-23	-34	-2	-17	-22													0.90133	-21	-14	-25	-13	-1	-35	-29	-21	-18	-7
0.90667	-39	-37	-39	-18	-37	-21	-34	0	-17	-22													0.90667	-26	-12	-25	-12	-4	-30	-28	-20	-14	-8
0.912	-36	-34	-41	-17	-34	-24	-30	-2	-21	-26													0.912	-25	-12	-22	-10	-4	-27	-28	-16	-11	-11
0.91733	-40	-34	-41	-19	-35	-20	-27	-6	-13	-26													0.91733	-25	-9	-24	-9	-2	-30	-27	-18	-11	-8
0.92267	-38	-34	-38	-22	-35	-22	-26	-2	-16	-23													0.92267	-23	-14	-21	-12	-5	-30	-29	-19	-16	-6
0.928	-39	-40	-36	-24	-38	-20	-30	0	-13	-21													0.928	-25	-13	-22	-14	-3	-30	-29	-16	-19	-4
0.93333	-42	-38	-34	-22	-42	-19	-32	-4	-16	-23													0.93333	-24	-9	-24	-9	-4	-33	-31	-17	-21	-5
0.93867	-41	-39	-38	-16	-38	-23	-28	-2	-18	-27													0.93867	-29	-10	-25	-13	-5	-30	-31	-19	-20	-4
0.944	-41	-39	-38	-20	-42	-23	-32	-1	-17	-25													0.944	-27	-10	-24	-10	-3	-31	-28	-17	-18	-7
0.94933	-45	-38	-36	-25	-37	-21	-32	-6	-17	-24													0.94933	-25	-12	-23	-8	-6	-28	-30	-14	-17	-8
0.95467	-43	-37	-41	-27	-35	-23	-30	-8	-14	-23													0.95467	-26	-12	-24	-12	-5	-29	-28	-15	-17	-8
0.96	-45	-36	-41	-23	-33	-21	-33	-5	-17	-23													0.96	-26	-13	-22	-11	-2	-33	-25	-17	-19	-7
0.96533	-44	-39	-40	-25	-38	-24	-32	-5	-17	-27													0.96533	-25	-14	-23	-9	-3	-32	-23	-15	-14	-7
0.97067	-44	-39	-38	-18	-40	-21	-33	-5	-19	-30													0.97067	-31	-15	-24	-13	-3	-32	-30	-16	-13	-5
0.976	-40	-35	-39	-16	-37	-25	-31	-7	-16	-28													0.976	-27	-18	-26	-15	0	-31	-29	-15	-14	-7
0.98133	-45	-36	-39	-18	-35	-23	-33	-6	-13	-24													0.98133	-27	-14	-26	-18	-5	-30	-27	-17	-15	-6
0.98667	-40	-36	-39	-20	-38	-22	-31	-6	-12	-24													0.98667	-25	-14	-26	-13	-1	-29	-27	-18	-12	-4
0.992	-41	-38	-42	-17	-39	-20	-30	-3	-12	-25													0.992	-25	-17	-26	-12	-4	-32	-26	-15	-15	-6
0.99733	-42	-38	-41	-17	-37	-19	-29	-2	-13	-25													0.99733	-31	-15	-25	-8	-5	-36	-29	-16	-15	-8
1.00267	-42	-36	-41	-21	-39	-20	-34	-2	-11	-27													1.00267	-28	-18	-24	-8	-5	-35	-28	-15	-17	-9
1.008	-42	-41	-39	-24	-40	-18	-33	-7	-13	-23													1.008	-33	-18	-26	-10	-3	-36	-28	-15	-15	-6
1.01333	-40	-41	-39	-18	-42	-19	-31	-6	-18	-25													1.01333	-33	-20	-22	-14	-1	-34	-28	-16	-15	-7
1.01867	-41	-38	-35	-17	-43	-21	-35	-5	-17	-25													1.01867	-27	-15	-21	-10	0	-34	-27	-12	-18	-8
1.024	-35	-35	-40	-19	-42	-20	-35	-7	-13	-24													1.024	-28	-10	-21	-7	-5	-33	-27	-15	-17	-8
1.02933	-38	-35	-41	-16	-40	-18	-32	-6	-15	-26													1.02933	-32	-11	-22	-10	-1	-34	-31	-15	-19	-4
1.03467	-35	-33	-40	-18	-38	-20	-30	-4	-18	-23													1.03467	-33	-15	-22	-10	-3	-35	-29	-13	-14	-6
1.04	-38	-35	-41	-20	-42	-25	-33	-8	-15	-21													1.04	-32	-11	-20	-12	-1	-33	-27	-12	-12	-8
1.04533	-41	-34	-39	-17	-42	-25	-32	-6	-15	-25													1.04533	-27	-13	-20	-15	-1	-34	-27	-13	-14	-7
1.05067	-44	-41	-40	-20	-44	-25	-33	-9	-12	-25													1.05067	-27	-13	-23	-15	-5	-38	-26	-17	-17	-10
1.056	-43	-42	-41	-23	-40	-23	-30	-10	-10	-24													1.056	-29	-13	-23	-9	-6	-33	-27	-18	-16	-10
1.06133	-41	-38	-39	-24	-41	-25	-30	-8	-11	-24													1.06133	-30	-11	-22	-10	-1	-34	-27	-15	-13	-11
1.06667	-39	-39	-37	-25	-38	-25	-34	-5	-11	-26													1.06667	-32	-12	-24	-12	-4	-38	-25	-15	-14	-9
1.072	-40	-36	-38	-23	-37	-28	-33	-5	-9	-24													1.072	-33	-13	-21	-12	2	-41	-29	-12	-15	-9
1.07733	-43	-39	-41	-22	-37	-26	-33	-7	-7	-24													1.07733	-33	-14	-25	-9	1	-37	-27	-15	-15	-9
1.08267	-40	-37	-43	-23	-41	-27	-33	-7	-14	-25													1.08267	-30	-9	-26	-10	1	-37	-31	-16	-15	-6
1.088	-41	-35	-40	-21	-38	-22	-33	-8	-10	-21													1.088	-23	-8	-22	-8	2	-37	-27	-14	-13	-7
1.09333	-41	-39	-41	-24	-41	-28	-33	-7	-11	-22													1.09333	-30	-11	-23	-11	5	-38	-31	-17	-12	-7
1.09867	-38	-36	-38	-19	-42	-24	-34	-9	-13	-21													1.09867	-25	-14	-24	-12	2	-33	-33	-16	-15	-8
1.104	-41	-41	-38	-21	-43	-21	-32	-8	-14	-20													1.104	-28	-16	-23	-13	2	-32	-34	-13	-18	-6
1.10933	-46	-34	-38	-23	-43	-22	-29	-9	-12	-23													1.10933	-29	-15	-22	-13	-1	-33	-29	-16	-17	-10
1.11467	-40	-34	-37	-24	-37	-26	-35	-5	-14	-21													1.11467	-27	-13	-20	-15	-5	-35	-31	-13	-14	-10
1.12	-40	-33	-39	-19	-40	-23	-37	-3	-13	-21													1.12	-26	-12	-21	-11	0	-32	-25	-16	-16	-12
1.12533	-41	-37	-40	-18	-38	-26	-31	-2	-15	-20													1.12533	-24	-15	-21	-8	-3	-37	-25	-13	-17	-6
1.13067	-45	-41	-44	-20	-37	-29	-32	-4	-12	-21													1.13067	-26	-8	-22	-11	-4	-38	-26	-13	-19	-5
1.136	-40	-39	-46	-21	-39	-29	-36	-8	-16	-24													1.136	-28	-9	-23	-9	0	-37	-28	-13	-13	-5
1.14133	-46	-40	-42	-23	-39	-27	-34	-6	-16	-25													1.14133	-25	-8	-21	-8	-1	-39	-27	-14	-13	-7
1.14667	-46	-38	-38	-20	-42	-28	-37	-11	-15	-24													1.14667	-29	-12	-22	-9	-1	-36	-28	-15	-14	-8
1.152	-47	-38	-37	-22	-41	-24	-32	-7	-17	-27													1.152	-28	-13	-23	-8	-4	-37	-26	-12	-12	-6
1.15733	-45	-37	-37	-22	-39	-25	-34	-9	-12	-27													1.15733	-29	-16	-25	-8	-4	-35	-23	-12	-12	-7
1.16267	-38	-35	-40	-20	-40	-24	-40	-8	-14	-23													1.16267	-30	-13	-21	-8	-4	-31	-26	-11	-15	-6
1.168	-45	-37	-41	-24	-39	-26	-40	-4	-18	-23													1.168	-28	-14	-24	-13	-4	-35	-29	-10	-11	-4
1.17333	-47	-42	-41	-25	-38	-26	-40	-6	-17	-27													1.17333	-28	-10	-21	-12	-5	-37	-29	-12	-12	-5
1.17867	-46	-40	-39	-23	-40	-26	-36	-3	-17	-24													1.17867	-29	-13	-22	-14	-2	-38	-28	-14	-14	-7
1.184	-44	-38	-39	-23	-37	-26	-38	-2	-14	-25													1.184	-27	-11	-22	-14	-3	-36	-30	-16	-12	-7
1.18933	-44	-39	-40	-24	-36	-25	-33	-7	-13	-28													1.18933	-30	-14	-23	-17	-2	-31	-27	-14	-17	-10
1.19467	-46	-41	-40	-26	-37	-24	-36	-6	-15	-24													1.19467	-29	-19	-26	-16	-1	-35	-27	-15	-18	-6
1.2	-49	-43	-42	-24	-39	-23	-37	-7	-14	-21													1.2	-31	-11	-18	-17	-1	-33	-25	-18	-18	-6
1.20533	-45	-44	-40	-22	-42	-26	-41	-10	-14	-23													1.20533	-28	-14	-21	-17	-1	-35	-24	-17	-17	-9
1.21067	-43	-41	-41	-23	-40	-27	-39	-9	-16	-25													1.21067	-27	-11	-20	-14	0	-36	-28	-15	-17	-2
1.216	-44	-39	-40	-20	-39	-22	-40	-8	-15	-22													1.216	-28	-11	-19	-14	2	-34	-28	-15	-12	-5
1.22133	-42	-40	-39	-23	-39	-24	-40	-8	-11	-26													1.22133	-29	-10	-19	-11	-5	-31	-28	-15	-10	-9
1.22667	-40	-39	-40	-23	-41	-24	-40	-9	-12	-25													1.22667	-30	-11	-18	-14	-6	-32	-32	-14	-12	-7
1.232	-38	-39	-39	-22	-41	-20	-42	-6	-15	-26													1.232	-31	-10	-18	-17	-7	-34	-28	-13	-11	-5
1.23733	-44	-39	-37	-23	-42	-25	-39	-6	-14	-26													1.23733	-30	-8	-19	-17	-3	-36	-28	-16	-11	-11
1.24267	-47	-37	-40	-27	-40	-23	-40	-6	-14	-26													1.24267	-25	-13	-18	-20	-5	-37	-30	-13	-15	-9
1.248	-48	-38	-39	-23	-43	-22	-40	-9	-15	-26													1.248	-28	-11	-22	-19	-2	-32	-26	-15	-11	-11
1.25333	-44	-41	-38	-21	-44	-24	-36	-10	-17	-26													1.25333	-30	-13	-18	-15	-1	-37	-28	-9	-10	-10
1.25867	-48	-37	-43	-22	-42	-23	-35	-9	-22	-26													1.25867	-29	-13	-19	-11	-3	-37	-25	-12	-11	-10
1.264	-48	-39	-41	-22	-40	-23	-36	-7	-21	-26													1.264	-27	-12	-20	-12	0	-34	-26	-12	-12	-8
1.26933	-50	-39	-44	-28	-40	-22	-37	-11	-14	-25													1.26933	-28	-9	-21	-14	0	-37	-23	-14	-6	-8
1.27467	-45	-38	-42	-25	-39	-26	-36	-11	-14	-27													1.27467	-30	-11	-19	-15	-2	-33	-26	-15	-12	-12
1.28	-47	-40	-39	-22	-35	-24	-35	-10	-14	-24													1.28	-28	-14	-21	-14	-7	-30	-28	-18	-10	-10
1.28533	-43	-37	-40	-23	-37	-25	-37	-8	-16	-26													1.28533	-31	-12	-21	-10	-5	-32	-27	-17	-13	-7
1.29067	-49	-41	-40	-24	-38	-20	-39	-7	-17	-24													1.29067	-28	-16	-18	-12	-6	-31	-30	-17	-13	-4
1.296	-49	-46	-44	-20	-36	-19	-37	-9	-20	-23													1.296	-27	-15	-14	-13	-7	-35	-27	-14	-18	-4
1.30133	-50	-43	-41	-22	-39	-23	-40	-8	-16	-25													1.30133	-26	-16	-15	-17	-8	-32	-26	-13	-15	-7
1.30667	-51	-41	-41	-18	-39	-21	-35	-8	-17	-23													1.30667	-24	-12	-19	-15	-5	-35	-12	-13	-15	-1
1.312	-46	-40	-42	-21	-41	-23	-37	-9	-19	-25													1.312	-27	-13	-19	-17	-5	-35	-20	-14	-12	-4
1.31733	-46	-42	-39	-20	-43	-23	-35	-10	-19	-20													1.31733	-28	-17	-21	-18	-5	-35	-25	-15	-12	-6
1.32267	-51	-40	-42	-19	-39	-20	-36	-9	-17	-21													1.32267	-29	-22	-23	-16	-7	-34	-28	-15	-12	-10
1.328	-49	-37	-46	-20	-42	-22	-35	-5	-17	-24													1.328	-27	-18	-21	-16	-5	-34	-29	-16	-9	-6
1.33333	-50	-38	-45	-20	-40	-25	-34	-9	-15	-29													1.33333	-24	-15	-20	-18	-7	-36	-25	-14	-12	-7
1.33867	-54	-37	-44	-19	-44	-28	-36	-11	-15	-24													1.33867	-22	-17	-23	-17	-8	-34	-26	-13	-12	-7
1.344	-50	-43	-46	-21	-43	-26	-35	-13	-13	-22													1.344	-23	-16	-22	-16	-6	-33	-27	-15	-14	-6
1.34933	-47	-41	-47	-23	-39	-27	-34	-12	-14	-24													1.34933	-26	-14	-24	-18	-7	-32	-27	-17	-14	-6
1.35467	-49	-38	-47	-24	-42	-30	-36	-12	-12	-22													1.35467	-24	-18	-23	-18	-3	-28	-28	-18	-12	-6
1.36	-48	-43	-47	-23	-42	-24	-35	-9	-13	-27													1.36	-23	-15	-23	-18	-7	-31	-30	-18	-9	-9
1.36533	-52	-39	-46	-21	-40	-29	-35	-12	-12	-29													1.36533	-25	-14	-25	-17	-5	-34	-30	-18	-11	-8
1.37067	-53	-41	-44	-19	-41	-27	-34	-13	-14	-28													1.37067	-25	-16	-23	-15	-4	-32	-26	-17	-12	-10
1.376	-52	-38	-48	-24	-39	-28	-33	-11	-18	-30													1.376	-27	-15	-22	-17	-3	-30	-26	-19	-11	-14
1.38133	-52	-43	-47	-24	-44	-28	-31	-13	-17	-27													1.38133	-25	-16	-23	-17	-7	-33	-27	-17	-10	-7
1.38667	-52	-41	-48	-22	-44	-33	-34	-12	-14	-21													1.38667	-29	-16	-22	-15	-7	-38	-30	-16	-12	-5
1.392	-48	-40	-48	-20	-46	-26	-38	-15	-12	-25													1.392	-28	-18	-22	-13	-8	-34	-32	-16	-14	-5
1.39733	-49	-43	-45	-24	-45	-28	-37	-11	-15	-28													1.39733	-25	-17	-26	-15	-3	-34	-30	-19	-17	-9
1.40267	-47	-44	-45	-26	-47	-30	-35	-9	-13	-28													1.40267	-22	-15	-24	-14	-2	-34	-28	-18	-12	-8
1.408	-53	-46	-47	-28	-44	-27	-36	-9	-21	-26													1.408	-25	-16	-22	-13	-5	-37	-26	-21	-12	-9
1.41333	-51	-48	-44	-23	-44	-28	-34	-7	-22	-23													1.41333	-25	-15	-26	-17	-8	-34	-30	-19	-11	-13
1.41867	-46	-48	-48	-24	-48	-26	-34	-12	-18	-23													1.41867	-28	-15	-27	-17	-4	-37	-29	-20	-9	-12
1.424	-48	-50	-47	-26	-48	-23	-38	-13	-17	-23													1.424	-31	-15	-27	-16	-5	-40	-27	-23	-13	-8
1.42933	-47	-46	-40	-23	-44	-22	-42	-9	-19	-21													1.42933	-29	-16	-25	-16	-4	-35	-29	-22	-12	-9
1.43467	-47	-45	-43	-24	-49	-24	-43	-14	-22	-23													1.43467	-28	-14	-24	-15	-2	-31	-33	-19	-10	-10
1.44	-53	-46	-45	-23	-46	-25	-40	-12	-19	-24													1.44	-30	-11	-24	-16	-4	-32	-33	-18	-12	-13
1.44533	-52	-45	-49	-24	-46	-26	-40	-13	-20	-22													1.44533	-26	-12	-29	-17	-2	-34	-26	-21	-9	-12
1.45067	-51	-45	-50	-26	-41	-29	-36	-10	-20	-18													1.45067	-24	-14	-27	-17	-2	-38	-31	-16	-10	-11
1.456	-52	-44	-52	-25	-43	-26	-39	-11	-14	-21													1.456	-26	-14	-24	-15	-3	-33	-31	-19	-10	-7
1.46133	-48	-41	-49	-24	-45	-26	-34	-14	-18	-26													1.46133	-31	-13	-23	-13	-7	-30	-30	-20	-11	-6
1.46667	-50	-46	-49	-26	-46	-27	-36	-11	-16	-24													1.46667	-30	-12	-26	-9	-1	-32	-31	-20	-12	-9
1.472	-48	-40	-53	-23	-45	-27	-39	-15	-15	-21													1.472	-32	-17	-23	-10	-2	-33	-28	-18	-14	-11
1.47733	-48	-42	-50	-22	-47	-24	-37	-17	-16	-23													1.47733	-27	-19	-21	-12	-3	-35	-32	-17	-8	-11
1.48267	-45	-43	-51	-19	-46	-23	-42	-12	-17	-22													1.48267	-31	-13	-26	-14	-4	-35	-28	-19	-10	-12
1.488	-52	-40	-49	-25	-43	-25	-37	-11	-19	-23													1.488	-30	-9	-25	-16	0	-37	-31	-19	-10	-10
1.49333	-53	-37	-53	-26	-44	-26	-38	-13	-18	-24													1.49333	-27	-13	-27	-15	-1	-36	-30	-14	-15	-9
1.49867	-49	-42	-49	-24	-45	-23	-41	-11	-16	-20													1.49867	-28	-15	-29	-14	-4	-30	-29	-16	-11	-5
1.504	-49	-41	-49	-25	-48	-23	-43	-12	-17	-17													1.504	-29	-16	-27	-12	-6	-32	-30	-16	-9	-6
1.50933	-54	-44	-54	-26	-50	-23	-41	-12	-21	-21													1.50933	-27	-15	-27	-12	-4	-34	-28	-17	-13	-2
1.51467	-59	-44	-52	-28	-45	-24	-40	-9	-21	-18													1.51467	-28	-15	-26	-16	-1	-36	-28	-15	-15	-5
1.52	-56	-46	-53	-24	-48	-26	-39	-12	-18	-19													1.52	-27	-13	-29	-16	-1	-37	-29	-16	-13	-2
1.52533	-53	-44	-52	-26	-50	-22	-39	-13	-18	-25													1.52533	-27	-13	-28	-12	2	-38	-28	-21	-10	-4
1.53067	-57	-43	-49	-22	-47	-24	-37	-11	-23	-23													1.53067	-32	-14	-30	-12	-1	-38	-30	-20	-13	-4
1.536	-54	-42	-53	-27	-48	-26	-38	-11	-20	-22													1.536	-27	-14	-32	-14	-2	-36	-30	-20	-14	-6
1.54133	-55	-43	-52	-25	-44	-24	-37	-10	-24	-25													1.54133	-29	-15	-34	-12	-1	-34	-27	-18	-16	-4
1.54667	-55	-46	-54	-27	-43	-19	-36	-12	-20	-20													1.54667	-36	-9	-33	-11	-4	-37	-25	-18	-13	-6
1.552	-53	-48	-51	-26	-44	-17	-40	-16	-15	-20													1.552	-31	-13	-31	-12	-4	-32	-29	-20	-11	-8
1.55733	-54	-47	-50	-25	-46	-22	-38	-14	-21	-23													1.55733	-32	-14	-32	-12	-4	-33	-31	-20	-12	-6
1.56267	-58	-47	-53	-27	-45	-25	-41	-11	-19	-26													1.56267	-32	-15	-26	-15	0	-34	-25	-17	-12	-9
1.568	-53	-48	-50	-29	-43	-23	-38	-11	-20	-24													1.568	-36	-13	-28	-13	-3	-34	-22	-20	-12	-10
1.57333	-53	-49	-50	-27	-48	-25	-40	-8	-15	-21													1.57333	-38	-14	-28	-14	-2	-32	-24	-21	-12	-13
1.57867	-54	-46	-57	-26	-48	-27	-44	-6	-18	-22													1.57867	-31	-18	-25	-13	1	-33	-25	-23	-11	-11
1.584	-55	-47	-54	-27	-48	-24	-44	-10	-18	-22													1.584	-34	-17	-28	-14	0	-37	-24	-19	-7	-11
1.58933	-60	-45	-51	-28	-44	-24	-40	-10	-21	-25													1.58933	-31	-14	-25	-10	-1	-34	-25	-25	-8	-13
1.59467	-56	-45	-50	-24	-48	-22	-38	-12	-19	-23													1.59467	-30	-18	-27	-11	-2	-33	-30	-22	-11	-12
1.6	-56	-45	-49	-22	-51	-22	-40	-13	-20	-23													1.6	-35	-16	-29	-11	-2	-35	-28	-22	-7	-11
1.60533	-49	-47	-51	-23	-54	-22	-41	-13	-15	-21													1.60533	-35	-20	-27	-13	-2	-34	-25	-23	-10	-12
1.61067	-51	-46	-53	-23	-49	-27	-44	-10	-15	-19													1.61067	-37	-16	-28	-13	0	-36	-23	-19	-14	-11
1.616	-49	-48	-54	-23	-48	-27	-40	-9	-15	-24													1.616	-35	-14	-30	-14	0	-35	-28	-20	-15	-14
1.62133	-52	-47	-55	-25	-49	-25	-37	-11	-15	-26													1.62133	-34	-17	-30	-13	4	-36	-31	-17	-11	-14
1.62667	-51	-49	-54	-28	-50	-23	-38	-12	-18	-24													1.62667	-33	-14	-29	-14	-4	-32	-30	-15	-9	-12
1.632	-54	-53	-55	-30	-52	-26	-41	-11	-23	-24													1.632	-38	-14	-27	-13	-2	-35	-31	-17	-9	-7
1.63733	-50	-53	-55	-26	-52	-27	-43	-11	-21	-26													1.63733	-34	-14	-28	-14	-2	-34	-29	-20	-13	-8
1.64267	-53	-50	-56	-22	-51	-27	-44	-10	-19	-21													1.64267	-32	-15	-33	-10	-4	-36	-28	-18	-13	-9
1.648	-55	-47	-55	-28	-49	-23	-40	-12	-17	-22													1.648	-32	-14	-23	-15	0	-30	-28	-19	-12	-12
1.65333	-54	-43	-56	-27	-49	-24	-40	-10	-21	-22													1.65333	-33	-15	-29	-14	-1	-34	-30	-18	-11	-8
1.65867	-48	-47	-57	-22	-50	-27	-37	-16	-22	-22													1.65867	-32	-16	-28	-10	3	-33	-27	-23	-14	-9
1.664	-50	-46	-55	-28	-50	-26	-39	-14	-18	-24													1.664	-28	-14	-29	-13	-1	-35	-30	-24	-12	-9
1.66933	-54	-44	-58	-20	-51	-27	-40	-17	-18	-23													1.66933	-29	-16	-27	-11	-1	-38	-31	-24	-9	-10
1.67467	-52	-46	-56	-25	-54	-27	-43	-14	-15	-24													1.67467	-32	-17	-28	-10	-6	-35	-28	-24	-13	-6
1.68	-50	-45	-56	-28	-52	-25	-40	-19	-15	-21													1.68	-32	-12	-31	-13	-2	-35	-28	-23	-9	-9
1.68533	-51	-47	-54	-30	-51	-25	-43	-18	-16	-23													1.68533	-30	-10	-31	-13	4	-34	-31	-23	-10	-7
1.69067	-53	-51	-54	-30	-44	-28	-44	-15	-20	-31													1.69067	-29	-11	-27	-13	0	-34	-31	-24	-13	-6
1.696	-54	-52	-51	-32	-46	-32	-40	-14	-20	-29													1.696	-29	-15	-27	-12	0	-36	-34	-23	-9	-10
1.70133	-50	-50	-55	-32	-46	-28	-43	-13	-17	-26													1.70133	-32	-14	-27	-14	-3	-33	-33	-22	-10	-8
1.70667	-50	-51	-51	-31	-47	-28	-45	-14	-20	-26													1.70667	-31	-12	-31	-15	-3	-37	-29	-23	-8	-10
1.712	-54	-47	-55	-31	-48	-25	-45	-13	-20	-26													1.712	-30	-13	-32	-13	-2	-37	-29	-22	-10	-7
1.71733	-52	-46	-57	-27	-48	-25	-45	-16	-20	-26													1.71733	-27	-14	-28	-13	0	-35	-31	-16	-12	-7
1.72267	-53	-49	-57	-27	-50	-25	-50	-15	-22	-22													1.72267	-28	-15	-29	-9	-1	-30	-30	-19	-12	-9
1.728	-54	-50	-56	-22	-47	-28	-46	-12	-18	-22													1.728	-31	-15	-31	-15	3	-36	-29	-16	-9	-7
1.73333	-55	-51	-55	-28	-50	-29	-46	-11	-17	-20													1.73333	-31	-16	-28	-12	2	-34	-28	-18	-9	-11
1.73867	-56	-48	-57	-25	-52	-29	-43	-13	-18	-23													1.73867	-30	-17	-26	-14	2	-36	-32	-22	-6	-10
1.744	-54	-48	-57	-27	-49	-29	-42	-12	-19	-24													1.744	-26	-15	-21	-13	2	-34	-33	-18	-11	-8
1.74933	-54	-46	-54	-31	-46	-28	-41	-10	-19	-24													1.74933	-31	-13	-26	-14	2	-34	-33	-17	-14	-6
1.75467	-54	-48	-53	-28	-55	-28	-42	-14	-21	-28													1.75467	-30	-17	-25	-11	4	-32	-34	-17	-15	-4
1.76	-53	-48	-56	-27	-50	-28	-46	-14	-22	-25													1.76	-32	-19	-25	-11	3	-37	-32	-18	-14	-7
1.76533	-56	-48	-55	-29	-48	-26	-48	-15	-20	-27													1.76533	-32	-13	-25	-15	-1	-34	-30	-18	-8	-9
1.77067	-53	-49	-54	-29	-49	-21	-45	-17	-17	-28													1.77067	-32	-11	-29	-12	-3	-36	-27	-22	-9	-7
1.776	-55	-51	-57	-27	-46	-19	-44	-13	-16	-29													1.776	-33	-11	-28	-13	-4	-34	-27	-19	-10	-7
1.78133	-57	-49	-61	-27	-51	-25	-46	-14	-22	-30													1.78133	-35	-10	-30	-14	-5	-33	-32	-22	-9	-12
1.78667	-57	-52	-57	-30	-55	-29	-48	-16	-20	-27													1.78667	-32	-12	-34	-18	-2	-34	-30	-18	-10	-7
1.792	-59	-51	-60	-33	-53	-28	-46	-13	-21	-24													1.792	-33	-14	-30	-18	-1	-36	-34	-19	-10	-10
1.79733	-60	-53	-55	-30	-52	-24	-46	-15	-18	-22													1.79733	-34	-12	-27	-15	-1	-35	-31	-20	-12	-7
1.80267	-59	-54	-55	-28	-50	-24	-46	-16	-17	-19													1.80267	-36	-12	-25	-17	-3	-41	-28	-19	-8	-8
1.808	-60	-52	-53	-31	-51	-21	-47	-13	-19	-24													1.808	-36	-13	-28	-15	-3	-39	-26	-18	-11	-8
1.81333	-56	-53	-56	-32	-49	-25	-47	-9	-17	-24													1.81333	-34	-14	-26	-12	-2	-37	-26	-18	-15	-8
1.81867	-54	-52	-53	-28	-51	-22	-49	-10	-18	-27													1.81867	-35	-14	-25	-10	-4	-36	-29	-14	-13	-7
1.824	-56	-50	-54	-30	-52	-26	-48	-13	-19	-26													1.824	-32	-17	-24	-13	-1	-36	-29	-16	-14	-5
1.82933	-59	-52	-53	-27	-54	-29	-46	-11	-23	-27													1.82933	-35	-13	-26	-11	-4	-37	-26	-21	-7	-5
1.83467	-57	-49	-57	-34	-55	-33	-44	-13	-19	-23													1.83467	-31	-14	-26	-15	-5	-38	-29	-19	-13	-8
1.84	-56	-52	-53	-29	-52	-30	-45	-16	-19	-21													1.84	-34	-12	-26	-13	-2	-41	-31	-22	-15	-6
1.84533	-59	-56	-53	-27	-52	-30	-45	-17	-17	-27													1.84533	-33	-14	-26	-13	0	-36	-30	-19	-9	-8
1.85067	-57	-55	-54	-27	-51	-24	-47	-20	-17	-28													1.85067	-37	-14	-24	-13	0	-38	-28	-17	-7	-7
1.856	-56	-55	-55	-27	-51	-29	-45	-15	-15	-26													1.856	-39	-17	-20	-15	-2	-38	-27	-19	-4	-5
1.86133	-54	-48	-54	-28	-49	-27	-44	-14	-15	-28													1.86133	-33	-14	-26	-16	-3	-39	-29	-24	-7	-6
1.86667	-51	-46	-58	-26	-51	-28	-48	-18	-16	-27													1.86667	-35	-17	-28	-12	-8	-35	-29	-26	-9	-9
1.872	-56	-48	-55	-27	-49	-28	-46	-14	-17	-30													1.872	-33	-18	-25	-14	-2	-37	-32	-20	-9	-6
1.87733	-55	-50	-57	-24	-47	-29	-46	-13	-15	-26													1.87733	-36	-17	-28	-13	-5	-37	-30	-18	-12	-8
1.88267	-55	-47	-59	-27	-46	-28	-47	-17	-12	-30													1.88267	-38	-16	-27	-14	-2	-39	-31	-18	-9	-5
1.888	-56	-51	-56	-28	-51	-28	-47	-16	-13	-28													1.888	-39	-12	-29	-15	1	-32	-29	-20	-6	-6
1.89333	-57	-53	-56	-27	-52	-27	-47	-17	-13	-23													1.89333	-39	-11	-27	-13	-1	-32	-26	-20	-7	-5
1.89867	-54	-54	-57	-30	-49	-30	-44	-17	-13	-25													1.89867	-38	-15	-30	-12	-6	-33	-26	-23	-10	-7
1.904	-54	-51	-57	-33	-50	-32	-48	-16	-14	-24													1.904	-38	-14	-26	-15	-3	-32	-25	-20	-14	-5
1.90933	-53	-54	-58	-30	-50	-32	-50	-16	-13	-25													1.90933	-34	-18	-26	-13	1	-35	-25	-26	-12	-5
1.91467	-54	-50	-55	-25	-50	-29	-50	-11	-14	-25													1.91467	-36	-17	-28	-12	3	-38	-22	-22	-10	-2
1.92	-59	-50	-55	-29	-52	-29	-48	-11	-14	-27													1.92	-38	-18	-27	-9	3	-35	-27	-19	-10	-5
1.92533	-58	-54	-54	-31	-51	-31	-45	-9	-12	-25													1.92533	-35	-17	-26	-11	4	-35	-29	-24	-8	-8
1.93067	-59	-55	-55	-27	-54	-27	-47	-14	-10	-23													1.93067	-34	-17	-22	-15	2	-31	-24	-22	-12	-9
1.936	-56	-56	-56	-29	-55	-25	-47	-10	-8	-28													1.936	-35	-17	-26	-20	-3	-34	-24	-21	-13	-7
1.94133	-58	-52	-50	-29	-52	-27	-46	-13	-11	-27													1.94133	-38	-15	-24	-18	-3	-34	-30	-25	-13	-8
1.94667	-58	-53	-47	-28	-54	-27	-45	-21	-12	-22													1.94667	-35	-11	-26	-14	-2	-34	-24	-23	-13	-6
1.952	-57	-56	-46	-26	-55	-30	-44	-17	-15	-18													1.952	-38	-12	-28	-13	-3	-35	-26	-20	-15	-7
1.95733	-59	-54	-49	-30	-49	-27	-46	-17	-11	-24													1.95733	-34	-13	-24	-10	-2	-35	-28	-22	-15	-9
1.96267	-58	-50	-52	-25	-55	-30	-46	-18	-12	-28													1.96267	-34	-19	-23	-15	-2	-41	-32	-23	-16	-9
1.968	-61	-51	-53	-24	-48	-32	-48	-16	-14	-28													1.968	-35	-15	-28	-14	-2	-36	-31	-19	-13	-11
1.97333	-60	-54	-57	-26	-48	-30	-46	-15	-16	-30													1.97333	-35	-14	-33	-10	2	-34	-29	-19	-13	-10
1.97867	-58	-54	-59	-29	-50	-30	-47	-19	-17	-24													1.97867	-36	-15	-31	-10	1	-39	-31	-22	-10	-10
1.984	-57	-53	-60	-31	-53	-34	-48	-18	-17	-26													1.984	-38	-15	-29	-11	-3	-40	-28	-21	-14	-6
1.98933	-57	-55	-57	-32	-52	-34	-45	-15	-14	-28													1.98933	-39	-14	-30	-17	-4	-37	-27	-20	-15	-9
1.99467	-61	-49	-56	-33	-52	-31	-51	-13	-15	-29													1.99467	-37	-13	-30	-18	0	-33	-23	-18	-16	-11
2	-59	-48	-57	-32	-51	-27	-52	-16	-16	-27													2	-36	-10	-26	-16	1	-37	-26	-23	-15	-7
2.00533	-60	-53	-55	-29	-54	-30	-51	-17	-12	-24													2.00533	-38	-10	-25	-15	-4	-37	-27	-24	-10	-9
2.01067	-55	-56	-53	-24	-55	-29	-49	-14	-15	-24													2.01067	-39	-16	-29	-15	-3	-34	-23	-20	-8	-7
2.016	-55	-53	-57	-22	-55	-28	-48	-10	-16	-20													2.016	-40	-11	-33	-15	-1	-35	-27	-21	-11	-7
2.02133	-55	-54	-55	-28	-55	-27	-43	-15	-12	-22													2.02133	-38	-14	-31	-16	-3	-34	-26	-23	-10	-6
2.02667	-54	-54	-58	-31	-51	-31	-42	-16	-9	-23													2.02667	-40	-13	-29	-16	-2	-33	-26	-24	-13	-9
2.032	-61	-57	-54	-28	-50	-30	-43	-13	-13	-23													2.032	-37	-17	-31	-13	-2	-31	-28	-22	-12	-10
2.03733	-58	-52	-56	-33	-48	-27	-46	-16	-10	-26													2.03733	-39	-16	-33	-15	2	-34	-33	-27	-11	-10
2.04267	-56	-56	-55	-32	-53	-31	-52	-16	-10	-32													2.04267	-38	-16	-36	-16	1	-37	-28	-24	-12	-9
2.048	-58	-54	-54	-28	-48	-31	-51	-17	-12	-26													2.048	-37	-20	-31	-14	3	-34	-29	-25	-15	-5
2.05333	-56	-54	-60	-32	-53	-33	-50	-17	-12	-28													2.05333	-35	-17	-35	-15	3	-41	-26	-20	-12	-8
2.05867	-57	-56	-58	-31	-52	-33	-46	-14	-14	-31													2.05867	-37	-18	-33	-14	3	-39	-27	-24	-9	-6
2.064	-60	-53	-57	-29	-53	-31	-45	-17	-9	-30													2.064	-36	-16	-31	-20	-1	-38	-27	-28	-9	-7
2.06933	-58	-55	-58	-32	-54	-29	-49	-16	-13	-31													2.06933	-39	-17	-30	-15	3	-38	-24	-29	-12	-7
2.07467	-59	-55	-58	-29	-46	-31	-48	-14	-14	-25													2.07467	-38	-16	-30	-13	3	-38	-27	-26	-8	-8
2.08	-63	-56	-59	-32	-51	-32	-49	-15	-14	-24													2.08	-38	-21	-33	-14	1	-36	-27	-26	-10	-8
2.08533	-61	-52	-55	-26	-44	-35	-51	-17	-10	-27													2.08533	-40	-19	-34	-13	2	-33	-30	-26	-9	-9
2.09067	-63	-52	-56	-31	-47	-33	-49	-22	-15	-26													2.09067	-38	-20	-33	-16	-1	-31	-29	-27	-11	-9
2.096	-63	-50	-55	-25	-49	-29	-49	-17	-11	-31													2.096	-39	-21	-33	-16	-3	-35	-30	-26	-12	-6
2.10133	-64	-50	-55	-25	-50	-30	-50	-16	-12	-25													2.10133	-42	-20	-32	-15	-1	-36	-27	-26	-13	-5
2.10667	-61	-50	-51	-27	-49	-31	-51	-16	-11	-26													2.10667	-41	-19	-32	-11	1	-40	-30	-27	-13	-3
2.112	-62	-52	-58	-28	-49	-30	-48	-16	-11	-22													2.112	-43	-18	-33	-12	3	-39	-28	-24	-12	-4
2.11733	-60	-52	-59	-26	-47	-32	-48	-14	-11	-22													2.11733	-35	-15	-29	-13	2	-37	-25	-25	-9	-1
2.12267	-59	-50	-58	-28	-48	-28	-48	-17	-11	-23													2.12267	-38	-18	-32	-14	1	-38	-26	-26	-10	0
2.128	-59	-53	-62	-29	-50	-30	-47	-19	-14	-22													2.128	-37	-20	-35	-14	4	-38	-31	-24	-12	-4
2.13333	-58	-54	-59	-29	-49	-34	-48	-18	-12	-21													2.13333	-35	-20	-36	-15	1	-35	-32	-28	-10	-4
2.13867	-60	-53	-59	-26	-48	-33	-52	-16	-8	-22													2.13867	-39	-22	-32	-14	3	-37	-29	-22	-14	-2
2.144	-63	-56	-54	-26	-50	-28	-53	-16	-12	-26													2.144	-36	-21	-34	-14	3	-39	-31	-27	-13	-2
2.14933	-63	-54	-57	-25	-50	-29	-53	-17	-13	-22													2.14933	-37	-22	-35	-16	0	-37	-31	-26	-14	-1
2.15467	-58	-55	-56	-30	-52	-32	-51	-16	-14	-23													2.15467	-33	-25	-37	-14	2	-39	-33	-18	-11	1
2.16	-61	-58	-57	-25	-52	-31	-48	-17	-13	-25													2.16	-40	-19	-33	-15	0	-38	-32	-23	-10	3
2.16533	-60	-60	-57	-28	-52	-34	-50	-17	-12	-26													2.16533	-39	-16	-34	-10	0	-40	-33	-27	-10	2
2.17067	-62	-58	-61	-30	-52	-35	-46	-17	-11	-28													2.17067	-34	-22	-33	-13	0	-34	-31	-25	-13	-1
2.176	-62	-53	-56	-28	-52	-30	-48	-19	-13	-25													2.176	-35	-24	-36	-17	1	-34	-30	-27	-14	-4
2.18133	-55	-54	-57	-32	-54	-27	-45	-14	-11	-27													2.18133	-34	-25	-33	-17	5	-38	-31	-25	-13	-2
2.18667	-56	-61	-58	-30	-52	-30	-48	-17	-10	-24													2.18667	-36	-24	-33	-15	1	-41	-34	-27	-15	-3
2.192	-62	-58	-56	-25	-52	-29	-49	-18	-15	-27													2.192	-35	-25	-33	-15	5	-41	-35	-25	-13	-5
2.19733	-61	-57	-56	-26	-49	-29	-46	-18	-9	-24													2.19733	-37	-22	-32	-15	3	-41	-34	-26	-9	1
2.20267	-58	-63	-57	-30	-47	-32	-47	-18	-11	-24													2.20267	-37	-22	-31	-15	3	-40	-34	-29	-11	-3
2.208	-57	-59	-59	-32	-49	-30	-47	-14	-13	-23													2.208	-37	-17	-31	-16	2	-35	-34	-27	-12	-3
2.21333	-54	-58	-55	-31	-52	-28	-50	-16	-11	-27													2.21333	-39	-22	-32	-17	3	-36	-36	-30	-11	-1
2.21867	-53	-59	-56	-28	-51	-32	-48	-18	-9	-24													2.21867	-36	-21	-35	-12	5	-35	-32	-27	-14	-3
2.224	-60	-59	-59	-26	-53	-31	-51	-18	-3	-28													2.224	-39	-23	-37	-12	4	-33	-31	-30	-12	-4
2.22933	-63	-55	-60	-26	-51	-29	-55	-18	-6	-21													2.22933	-35	-21	-31	-11	5	-36	-33	-26	-10	-2
2.23467	-60	-57	-60	-24	-52	-31	-48	-20	-14	-22													2.23467	-30	-20	-35	-15	2	-36	-32	-24	-9	-2
2.24	-60	-57	-59	-26	-52	-31	-49	-17	-11	-26													2.24	-35	-20	-34	-14	1	-34	-32	-27	-14	1
2.24533	-63	-57	-59	-28	-52	-28	-47	-17	-10	-28													2.24533	-36	-21	-36	-9	0	-33	-30	-29	-12	-4
2.25067	-62	-59	-58	-27	-51	-30	-50	-15	-9	-30													2.25067	-36	-23	-34	-13	0	-37	-29	-28	-15	-3
2.256	-60	-55	-57	-26	-53	-31	-48	-13	-10	-32													2.256	-33	-19	-35	-14	3	-38	-30	-25	-15	-2
2.26133	-61	-60	-59	-27	-52	-30	-49	-16	-9	-30													2.26133	-36	-29	-40	-14	3	-40	-30	-22	-14	-5
2.26667	-62	-57	-58	-33	-51	-30	-49	-18	-11	-28													2.26667	-36	-24	-37	-13	4	-38	-28	-24	-10	-6
2.272	-63	-58	-60	-34	-52	-32	-50	-21	-12	-27													2.272	-37	-22	-40	-14	2	-36	-29	-27	-13	-2
2.27733	-61	-59	-59	-29	-49	-31	-49	-23	-7	-25													2.27733	-35	-21	-33	-14	2	-37	-31	-26	-10	-4
2.28267	-59	-59	-61	-31	-52	-27	-48	-20	-9	-25													2.28267	-36	-18	-30	-11	3	-36	-32	-26	-10	-1
2.288	-62	-57	-57	-29	-48	-27	-49	-21	-9	-26													2.288	-37	-21	-31	-12	6	-36	-32	-29	-14	-2
2.29333	-64	-60	-58	-27	-46	-26	-49	-20	-7	-25													2.29333	-42	-23	-34	-7	5	-35	-30	-29	-11	-5
2.29867	-65	-63	-61	-24	-46	-26	-49	-20	-7	-25													2.29867	-37	-24	-37	-8	4	-37	-25	-27	-13	0
2.304	-62	-57	-59	-30	-50	-27	-51	-18	-7	-23													2.304	-34	-22	-33	-8	2	-33	-28	-24	-12	1
2.30933	-63	-58	-59	-29	-52	-29	-48	-15	-11	-26													2.30933	-34	-28	-35	-9	5	-34	-29	-26	-14	-2
2.31467	-64	-57	-59	-32	-52	-29	-47	-16	-11	-29													2.31467	-36	-24	-31	-8	6	-36	-31	-25	-14	-3
2.32	-62	-57	-58	-29	-56	-28	-48	-18	-12	-29													2.32	-38	-19	-35	-8	3	-40	-30	-28	-12	0
2.32533	-60	-61	-60	-28	-54	-28	-52	-18	-12	-25													2.32533	-37	-18	-32	-13	7	-38	-28	-25	-13	2
2.33067	-62	-62	-59	-29	-53	-28	-49	-16	-10	-22													2.33067	-37	-20	-35	-11	5	-35	-29	-21	-14	-3
2.336	-59	-63	-58	-26	-54	-27	-48	-19	-8	-22													2.336	-36	-22	-38	-13	6	-35	-29	-26	-11	1
2.34133	-61	-62	-57	-30	-53	-24	-50	-19	-5	-25													2.34133	-37	-21	-37	-12	7	-39	-27	-25	-7	3
2.34667	-63	-61	-59	-29	-54	-24	-48	-21	-8	-26													2.34667	-36	-21	-35	-11	3	-34	-26	-19	-9	2
2.352	-58	-61	-60	-26	-49	-28	-48	-23	-9	-26													2.352	-33	-23	-36	-12	-1	-36	-28	-18	-12	5
2.35733	-59	-62	-64	-28	-45	-26	-47	-21	-8	-27													2.35733	-34	-19	-34	-13	3	-39	-28	-20	-12	2
2.36267	-62	-63	-61	-29	-46	-26	-48	-17	-6	-26													2.36267	-36	-21	-36	-10	6	-37	-27	-26	-15	2
2.368	-64	-62	-65	-33	-49	-25	-44	-16	-7	-25													2.368	-37	-19	-36	-8	7	-36	-30	-26	-13	2
2.37333	-66	-59	-63	-32	-51	-27	-45	-18	-9	-26													2.37333	-40	-22	-33	-9	7	-36	-30	-29	-17	3
2.37867	-69	-59	-63	-27	-48	-26	-50	-14	-8	-29													2.37867	-37	-21	-32	-12	8	-37	-29	-25	-18	2
2.384	-66	-59	-62	-29	-51	-26	-51	-16	-8	-31													2.384	-38	-27	-34	-12	5	-40	-30	-29	-19	5
2.38933	-66	-59	-60	-28	-50	-27	-50	-14	-9	-29													2.38933	-38	-23	-36	-12	7	-39	-28	-23	-18	3
2.39467	-68	-59	-59	-26	-49	-30	-51	-17	-11	-27													2.39467	-39	-19	-33	-15	6	-38	-28	-26	-20	1
2.4	-67	-63	-61	-25	-50	-26	-50	-17	-14	-27													2.4	-41	-22	-38	-13	6	-35	-28	-28	-15	5
2.40533	-63	-67	-63	-26	-48	-24	-51	-14	-13	-31													2.40533	-36	-27	-33	-10	5	-35	-26	-23	-20	2
2.41067	-66	-64	-66	-29	-49	-25	-49	-16	-7	-27													2.41067	-39	-21	-33	-8	8	-37	-28	-25	-17	1
2.416	-64	-61	-64	-31	-50	-27	-51	-15	-14	-29													2.416	-38	-24	-35	-12	12	-36	-29	-26	-16	4
2.42133	-65	-58	-59	-31	-48	-27	-48	-16	-10	-29													2.42133	-38	-22	-36	-14	11	-39	-32	-30	-19	3
2.42667	-61	-60	-57	-28	-48	-29	-51	-17	-11	-24													2.42667	-39	-27	-36	-14	9	-38	-26	-30	-12	6
2.432	-61	-61	-60	-31	-49	-24	-49	-17	-11	-30													2.432	-39	-23	-35	-15	5	-39	-25	-25	-16	4
2.43733	-63	-61	-62	-27	-49	-23	-49	-18	-7	-32													2.43733	-39	-22	-37	-14	6	-42	-32	-29	-15	2
2.44267	-66	-62	-62	-26	-49	-23	-49	-16	-9	-30													2.44267	-41	-22	-33	-12	5	-37	-28	-28	-15	4
2.448	-66	-65	-65	-30	-51	-25	-52	-16	-5	-29													2.448	-42	-24	-32	-14	1	-39	-24	-24	-16	6
2.45333	-66	-62	-66	-27	-50	-26	-53	-15	-7	-31													2.45333	-40	-25	-36	-14	5	-41	-26	-23	-16	8
2.45867	-64	-61	-60	-25	-48	-22	-52	-17	-9	-29													2.45867	-40	-22	-35	-10	3	-40	-23	-23	-16	10
2.464	-65	-62	-64	-26	-50	-24	-54	-18	-6	-27													2.464	-44	-20	-38	-11	5	-39	-23	-23	-12	5
2.46933	-65	-61	-64	-28	-53	-26	-53	-17	-5	-29													2.46933	-45	-22	-33	-13	8	-41	-27	-24	-15	5
2.47467	-64	-63	-63	-29	-49	-27	-53	-16	-8	-29													2.47467	-42	-22	-34	-12	8	-37	-29	-23	-16	3
2.48	-66	-62	-62	-29	-49	-27	-49	-19	-10	-31													2.48	-40	-26	-35	-11	8	-37	-25	-25	-16	3
2.48533	-61	-60	-62	-25	-50	-28	-48	-17	-10	-31													2.48533	-38	-24	-40	-11	4	-38	-25	-28	-16	6
2.49067	-60	-64	-63	-27	-51	-27	-52	-19	-7	-33													2.49067	-39	-21	-36	-14	8	-34	-31	-26	-16	4
2.496	-63	-62	-62	-28	-47	-26	-51	-17	-9	-31													2.496	-40	-26	-40	-13	3	-34	-28	-23	-20	4
2.50133	-65	-63	-62	-30	-49	-26	-52	-18	-8	-34													2.50133	-44	-29	-35	-13	5	-36	-26	-26	-19	1
2.50667	-65	-62	-62	-31	-52	-26	-52	-21	-7	-32													2.50667	-39	-26	-33	-12	10	-35	-29	-26	-18	0
2.512	-65	-62	-67	-28	-46	-29	-54	-14	-9	-32													2.512	-38	-23	-32	-15	9	-34	-28	-21	-18	2
2.51733	-61	-63	-64	-25	-47	-29	-50	-15	-12	-30													2.51733	-40	-24	-36	-11	10	-33	-31	-22	-18	5
2.52267	-66	-66	-65	-26	-46	-27	-53	-15	-7	-24													2.52267	-42	-25	-36	-9	9	-35	-27	-24	-14	3
2.528	-68	-67	-61	-29	-51	-27	-54	-18	-5	-28													2.528	-38	-24	-33	-13	8	-37	-26	-23	-16	0
2.53333	-71	-64	-62	-28	-50	-22	-51	-20	-8	-31													2.53333	-40	-27	-30	-13	6	-40	-28	-24	-15	3
2.53867	-71	-62	-65	-26	-51	-22	-49	-22	-14	-27													2.53867	-36	-33	-29	-13	1	-38	-28	-23	-17	6
2.544	-70	-63	-64	-25	-50	-23	-48	-20	-14	-30													2.544	-42	-31	-30	-13	1	-41	-26	-22	-15	6
2.54933	-69	-66	-65	-26	-48	-24	-53	-17	-18	-32													2.54933	-41	-29	-30	-11	6	-40	-27	-22	-17	2
2.55467	-67	-66	-63	-24	-50	-28	-52	-22	-14	-34													2.55467	-41	-28	-29	-11	8	-39	-33	-22	-14	1
2.56	-66	-65	-64	-25	-51	-26	-53	-21	-13	-29													2.56	-40	-27	-34	-11	8	-39	-34	-26	-16	6
2.56533	-70	-60	-68	-27	-50	-25	-55	-17	-12	-29													2.56533	-38	-28	-30	-10	7	-34	-31	-22	-15	1
2.57067	-66	-60	-71	-25	-52	-27	-54	-18	-15	-30													2.57067	-35	-24	-29	-14	7	-38	-28	-24	-18	-1
2.576	-64	-68	-67	-26	-51	-27	-56	-22	-10	-29													2.576	-37	-24	-30	-14	6	-36	-29	-25	-16	5
2.58133	-65	-64	-66	-24	-45	-26	-53	-15	-13	-30													2.58133	-37	-24	-34	-9	9	-39	-28	-28	-14	5
2.58667	-64	-64	-65	-29	-51	-26	-56	-17	-15	-32													2.58667	-37	-26	-32	-10	6	-39	-31	-24	-15	3
2.592	-66	-65	-62	-24	-52	-27	-53	-16	-11	-31													2.592	-36	-24	-30	-10	8	-40	-23	-22	-14	2
2.59733	-68	-62	-68	-28	-49	-27	-54	-14	-12	-30													2.59733	-42	-23	-35	-9	7	-42	-28	-23	-20	-2
2.60267	-69	-64	-69	-25	-47	-27	-53	-18	-9	-28													2.60267	-39	-24	-35	-10	6	-41	-27	-26	-15	-1
2.608	-68	-67	-65	-21	-48	-28	-52	-22	-11	-31													2.608	-35	-26	-30	-9	7	-36	-31	-20	-12	2
2.61333	-65	-66	-70	-21	-50	-27	-51	-21	-9	-32													2.61333	-36	-26	-28	-11	6	-36	-29	-14	-15	5
2.61867	-64	-67	-68	-22	-50	-27	-52	-15	-7	-31													2.61867	-37	-29	-34	-6	3	-34	-33	-16	-19	2
2.624	-65	-66	-67	-25	-54	-26	-53	-13	-7	-32													2.624	-36	-27	-33	-5	4	-37	-27	-19	-16	3
2.62933	-66	-65	-67	-24	-52	-22	-55	-20	-9	-28													2.62933	-39	-27	-29	-8	8	-39	-30	-18	-17	0
2.63467	-71	-64	-67	-24	-51	-23	-53	-19	-10	-25													2.63467	-38	-28	-28	-11	4	-36	-27	-20	-23	5
2.64	-69	-66	-65	-23	-51	-25	-52	-19	-9	-29													2.64	-34	-27	-31	-5	9	-38	-28	-23	-17	6
2.64533	-69	-68	-62	-24	-52	-28	-50	-13	-10	-30													2.64533	-38	-32	-32	-9	9	-41	-35	-26	-16	4
2.65067	-71	-66	-64	-21	-54	-21	-52	-14	-7	-28													2.65067	-35	-31	-31	-9	7	-40	-33	-22	-17	1
2.656	-71	-67	-69	-23	-53	-23	-48	-18	-11	-27													2.656	-35	-26	-32	-10	9	-41	-35	-20	-21	2
2.66133	-71	-64	-68	-23	-50	-26	-49	-20	-8	-27													2.66133	-33	-25	-36	-8	5	-36	-34	-23	-22	0
2.66667	-70	-66	-67	-23	-51	-21	-52	-21	-6	-26													2.66667	-35	-26	-36	-10	4	-38	-35	-24	-19	1
2.672	-75	-66	-65	-22	-49	-24	-49	-17	-6	-26													2.672	-36	-24	-36	-10	3	-41	-35	-24	-13	2
2.67733	-75	-64	-61	-23	-47	-29	-48	-15	-5	-23													2.67733	-39	-24	-36	-11	4	-36	-31	-21	-16	1
2.68267	-70	-64	-69	-18	-46	-27	-53	-15	-8	-25													2.68267	-38	-28	-35	-12	7	-37	-31	-23	-20	0
2.688	-72	-63	-70	-20	-51	-24	-55	-18	-5	-26													2.688	-37	-29	-35	-10	7	-38	-34	-24	-19	1
2.69333	-72	-64	-69	-21	-53	-25	-50	-18	-5	-25													2.69333	-37	-29	-35	-12	10	-32	-31	-25	-17	3
2.69867	-74	-64	-66	-25	-53	-28	-52	-17	-7	-28													2.69867	-37	-23	-38	-14	10	-34	-31	-22	-17	3
2.704	-74	-63	-66	-22	-51	-25	-53	-17	-5	-26													2.704	-39	-24	-41	-8	7	-38	-30	-20	-16	3
2.70933	-76	-68	-70	-25	-54	-26	-51	-17	-5	-30													2.70933	-38	-27	-40	-7	8	-35	-28	-20	-12	5
2.71467	-73	-64	-65	-22	-47	-25	-52	-18	-8	-31													2.71467	-37	-28	-37	-8	5	-36	-31	-17	-13	7
2.72	-74	-63	-67	-21	-50	-25	-49	-15	-2	-27													2.72	-38	-27	-39	-8	7	-37	-30	-17	-18	8
2.72533	-67	-63	-68	-16	-50	-27	-54	-15	-2	-28													2.72533	-37	-29	-36	-5	8	-36	-31	-22	-18	5
2.73067	-73	-64	-68	-16	-50	-26	-51	-14	-2	-26													2.73067	-38	-28	-32	-8	10	-37	-30	-23	-17	8
2.736	-70	-64	-72	-21	-48	-22	-51	-22	-3	-28													2.736	-38	-30	-32	-12	4	-37	-29	-20	-15	1
2.74133	-68	-70	-67	-22	-47	-24	-51	-18	-3	-27													2.74133	-35	-27	-35	-12	6	-41	-30	-19	-15	3
2.74667	-71	-67	-70	-23	-49	-23	-50	-16	-5	-29													2.74667	-38	-26	-36	-10	3	-39	-31	-23	-18	3
2.752	-73	-65	-70	-24	-52	-25	-50	-18	-5	-33													2.752	-36	-28	-34	-10	4	-39	-29	-21	-18	6
2.75733	-70	-67	-67	-20	-52	-27	-54	-15	-3	-32													2.75733	-34	-25	-33	-10	0	-35	-20	-18	-20	3
2.76267	-71	-66	-69	-23	-52	-28	-54	-17	-6	-30													2.76267	-36	-27	-31	-13	6	-35	-23	-22	-17	1
2.768	-67	-68	-70	-22	-54	-27	-51	-15	-8	-30													2.768	-36	-22	-32	-7	6	-40	-26	-20	-18	5
2.77333	-71	-66	-69	-20	-50	-28	-55	-17	-6	-29													2.77333	-35	-23	-31	-7	6	-35	-26	-21	-18	1
2.77867	-69	-67	-68	-15	-52	-23	-54	-16	-6	-24													2.77867	-35	-26	-32	-14	2	-38	-31	-23	-18	-3
2.784	-69	-65	-74	-18	-53	-20	-54	-17	-5	-30													2.784	-36	-28	-34	-11	3	-37	-33	-20	-21	0
2.78933	-68	-67	-72	-20	-53	-21	-56	-18	-2	-29													2.78933	-32	-27	-32	-9	6	-37	-31	-16	-17	-1
2.79467	-71	-64	-70	-19	-51	-25	-56	-19	-8	-26													2.79467	-36	-27	-29	-11	7	-39	-27	-18	-18	1
2.8	-73	-62	-67	-21	-52	-23	-51	-19	-5	-30													2.8	-37	-26	-34	-8	8	-35	-27	-17	-18	4
2.80533	-73	-60	-68	-19	-50	-24	-53	-20	-8	-27													2.80533	-36	-25	-32	-11	6	-34	-26	-14	-21	1
2.81067	-71	-63	-71	-16	-50	-19	-54	-23	-6	-26													2.81067	-34	-23	-33	-7	9	-32	-27	-15	-17	0
2.816	-72	-70	-67	-21	-50	-22	-53	-20	-6	-28													2.816	-40	-20	-32	-8	6	-32	-27	-17	-23	4
2.82133	-72	-70	-70	-21	-49	-21	-51	-22	-7	-27													2.82133	-36	-26	-29	-8	8	-34	-27	-16	-18	0
2.82667	-71	-67	-69	-22	-52	-26	-58	-20	-7	-28													2.82667	-35	-29	-32	-7	9	-41	-25	-19	-20	3
2.832	-71	-67	-72	-19	-48	-25	-53	-22	-7	-25													2.832	-39	-33	-33	-8	8	-35	-27	-16	-20	-1
2.83733	-68	-69	-69	-19	-49	-26	-56	-19	-7	-27													2.83733	-38	-31	-33	-7	9	-37	-26	-20	-16	1
2.84267	-70	-69	-69	-21	-49	-22	-53	-18	-4	-27													2.84267	-32	-30	-31	-7	12	-40	-24	-20	-16	-2
2.848	-69	-71	-71	-23	-50	-20	-51	-17	-4	-25													2.848	-36	-27	-33	-6	7	-39	-25	-18	-16	-2
2.85333	-70	-73	-73	-18	-46	-22	-51	-18	-1	-27													2.85333	-39	-24	-29	-7	10	-39	-25	-19	-17	0
2.85867	-72	-67	-71	-15	-46	-23	-50	-19	-1	-26													2.85867	-37	-27	-27	-5	11	-32	-25	-21	-18	-1
2.864	-69	-68	-73	-16	-48	-22	-49	-19	-3	-31													2.864	-41	-27	-31	-11	9	-36	-30	-21	-20	0
2.86933	-69	-72	-73	-16	-45	-23	-48	-19	-8	-31													2.86933	-37	-28	-32	-9	5	-38	-26	-18	-18	-1
2.87467	-69	-70	-75	-19	-48	-20	-49	-23	-4	-28													2.87467	-38	-27	-34	-7	7	-34	-28	-18	-18	3
2.88	-70	-66	-74	-18	-48	-23	-50	-21	-2	-28													2.88	-36	-30	-29	-9	5	-36	-27	-24	-18	2
2.88533	-66	-69	-74	-17	-46	-20	-52	-16	-2	-29													2.88533	-37	-30	-31	-8	6	-34	-28	-23	-17	1
2.89067	-67	-68	-73	-18	-49	-25	-53	-15	-4	-25													2.89067	-42	-29	-33	-7	5	-31	-26	-20	-18	4
2.896	-72	-65	-65	-19	-49	-21	-52	-15	-6	-27													2.896	-39	-29	-32	-8	3	-31	-25	-20	-17	3
2.90133	-70	-65	-68	-18	-42	-23	-52	-21	-6	-28													2.90133	-38	-26	-30	-9	7	-34	-27	-22	-19	1
2.90667	-73	-67	-70	-17	-42	-23	-49	-20	-3	-29													2.90667	-37	-29	-30	2	5	-39	-29	-20	-17	4
2.912	-74	-66	-69	-17	-48	-25	-52	-19	-7	-30													2.912	-36	-26	-29	-7	5	-36	-29	-19	-21	5
2.91733	-72	-64	-72	-18	-50	-21	-54	-20	-4	-29													2.91733	-38	-25	-30	-8	5	-35	-30	-20	-16	5
2.92267	-73	-67	-74	-20	-51	-23	-50	-16	-5	-29													2.92267	-41	-27	-28	-6	5	-40	-28	-19	-19	6
2.928	-71	-72	-75	-20	-51	-24	-52	-17	-2	-28													2.928	-39	-25	-26	-5	4	-34	-26	-22	-18	7
2.93333	-70	-71	-73	-13	-50	-23	-48	-18	1	-24													2.93333	-36	-22	-30	-5	7	-34	-26	-17	-17	6
2.93867	-72	-68	-71	-18	-46	-23	-49	-16	-4	-28													2.93867	-39	-23	-26	-6	4	-34	-23	-17	-21	6
2.944	-74	-69	-73	-13	-45	-23	-48	-20	-7	-30													2.944	-40	-26	-27	-6	9	-35	-25	-18	-21	3
2.94933	-70	-68	-72	-17	-46	-23	-52	-19	-8	-29													2.94933	-39	-26	-25	-8	5	-32	-26	-21	-19	5
2.95467	-72	-66	-69	-14	-46	-23	-50	-19	-8	-29													2.95467	-38	-28	-30	-8	5	-33	-24	-23	-21	7
2.96	-69	-69	-74	-14	-48	-23	-51	-15	-7	-29													2.96	-38	-25	-24	-5	8	-32	-26	-22	-20	8
2.96533	-69	-68	-68	-16	-45	-24	-54	-15	-6	-28													2.96533	-36	-24	-26	-3	6	-34	-27	-18	-21	9
2.97067	-72	-67	-70	-16	-48	-20	-50	-16	-5	-31													2.97067	-36	-25	-28	-5	4	-35	-27	-20	-18	5
2.976	-74	-69	-68	-14	-53	-21	-52	-17	-5	-30													2.976	-35	-26	-27	-5	1	-38	-25	-20	-24	2
2.98133	-76	-68	-72	-17	-53	-18	-46	-17	-7	-27													2.98133	-35	-24	-28	-6	2	-29	-28	-15	-24	4
2.98667	-76	-70	-71	-17	-53	-23	-47	-16	2	-25													2.98667	-36	-24	-28	-6	4	-32	-28	-22	-23	4
2.992	-73	-71	-72	-17	-50	-23	-50	-18	1	-27													2.992	-37	-26	-30	-5	3	-29	-32	-21	-22	1
2.99733	-77	-73	-69	-13	-50	-21	-50	-20	-6	-29													2.99733	-35	-25	-22	-6	2	-30	-34	-25	-21	4
3.00267	-75	-71	-68	-16	-51	-22	-46	-24	-5	-33													3.00267	-35	-24	-23	-9	3	-28	-32	-22	-21	5
3.008	-74	-76	-69	-15	-49	-25	-51	-17	-4	-29													3.008	-35	-28	-27	-10	2	-32	-36	-23	-22	8
3.01333	-74	-75	-69	-19	-50	-22	-50	-15	-4	-28													3.01333	-39	-27	-27	-12	4	-36	-30	-21	-23	5
3.01867	-70	-74	-74	-13	-50	-23	-50	-19	-4	-31													3.01867	-40	-27	-29	-11	6	-32	-27	-24	-21	5
3.024	-71	-70	-77	-11	-49	-20	-54	-14	-5	-31													3.024	-41	-25	-29	-11	2	-37	-26	-21	-24	3
3.02933	-69	-70	-74	-16	-52	-19	-54	-17	-4	-27													3.02933	-39	-28	-27	-12	4	-34	-27	-26	-21	4
3.03467	-69	-69	-72	-18	-50	-23	-57	-17	-3	-29													3.03467	-38	-27	-30	-15	3	-32	-25	-22	-23	1
3.04	-73	-70	-71	-12	-49	-21	-51	-16	-2	-30													3.04	-38	-28	-30	-10	1	-34	-31	-21	-24	2
3.04533	-73	-68	-74	-9	-47	-21	-50	-19	-2	-30													3.04533	-40	-30	-23	-7	4	-31	-30	-22	-17	1
3.05067	-76	-72	-74	-9	-48	-18	-53	-19	-4	-28													3.05067	-37	-27	-25	-9	7	-35	-26	-21	-18	4
3.056	-74	-72	-74	-13	-48	-17	-52	-22	-3	-29													3.056	-39	-27	-28	-11	4	-38	-32	-22	-21	6
3.06133	-72	-70	-71	-11	-52	-21	-51	-23	-3	-29													3.06133	-38	-27	-29	-12	3	-38	-27	-23	-24	4
3.06667	-74	-73	-67	-11	-52	-24	-51	-18	-2	-28													3.06667	-37	-30	-26	-12	4	-34	-25	-23	-25	4
3.072	-72	-71	-70	-13	-53	-23	-48	-18	-1	-27													3.072	-40	-31	-27	-11	7	-33	-27	-21	-22	6
3.07733	-74	-75	-70	-14	-51	-22	-50	-20	-5	-27													3.07733	-44	-30	-27	-9	5	-34	-25	-18	-22	5
3.08267	-77	-77	-66	-15	-53	-25	-51	-20	-3	-27													3.08267	-35	-27	-26	-8	6	-32	-26	-20	-24	3
3.088	-76	-71	-64	-18	-50	-23	-52	-17	-4	-30													3.088	-34	-29	-25	-6	2	-33	-29	-21	-24	4
3.09333	-74	-71	-69	-15	-48	-27	-51	-13	-4	-29													3.09333	-39	-27	-31	-7	0	-36	-29	-19	-23	4
3.09867	-74	-73	-69	-14	-49	-25	-51	-18	-6	-32													3.09867	-40	-27	-32	-5	1	-34	-31	-23	-24	4
3.104	-74	-78	-66	-11	-49	-29	-55	-16	-2	-29													3.104	-41	-26	-31	-7	1	-37	-30	-18	-26	7
3.10933	-73	-77	-62	-10	-51	-27	-55	-16	2	-30													3.10933	-40	-25	-28	-7	3	-32	-32	-23	-27	6
3.11467	-76	-76	-67	-10	-52	-29	-52	-13	-2	-27													3.11467	-39	-29	-29	-10	3	-30	-29	-24	-27	7
3.12	-76	-75	-68	-14	-50	-22	-52	-14	-2	-28													3.12	-39	-27	-27	-11	2	-33	-27	-22	-22	9
3.12533	-77	-73	-71	-9	-52	-24	-56	-17	0	-29													3.12533	-35	-25	-32	-8	-1	-35	-30	-21	-23	4
3.13067	-74	-75	-69	-16	-50	-20	-56	-13	1	-30													3.13067	-40	-24	-33	-8	3	-33	-27	-23	-22	3
3.136	-74	-70	-70	-16	-49	-20	-58	-12	2	-31													3.136	-37	-23	-31	-7	9	-32	-27	-23	-23	5
3.14133	-76	-67	-74	-18	-49	-23	-52	-17	-1	-33													3.14133	-34	-25	-31	-7	4	-32	-27	-17	-21	7
3.14667	-76	-72	-70	-17	-52	-23	-54	-13	-1	-29													3.14667	-36	-27	-29	-8	6	-34	-28	-20	-21	3
3.152	-75	-72	-71	-15	-54	-22	-54	-13	-2	-29													3.152	-33	-25	-34	-7	2	-37	-28	-21	-26	5
3.15733	-76	-71	-75	-14	-54	-20	-52	-11	1	-27													3.15733	-36	-27	-33	-4	2	-37	-27	-19	-23	3
3.16267	-77	-70	-73	-13	-50	-24	-49	-16	1	-27													3.16267	-36	-23	-30	-7	5	-34	-29	-20	-29	6
3.168	-79	-70	-70	-13	-55	-25	-51	-19	-3	-29													3.168	-38	-28	-28	-4	6	-34	-25	-21	-27	3
3.17333	-79	-75	-67	-9	-56	-21	-54	-18	2	-33													3.17333	-38	-27	-25	-4	10	-32	-26	-21	-26	6
3.17867	-78	-73	-71	-11	-52	-22	-54	-18	-1	-29													3.17867	-42	-29	-27	-1	11	-34	-26	-22	-25	5
3.184	-79	-74	-71	-12	-51	-19	-55	-19	4	-31													3.184	-44	-28	-25	-2	9	-39	-27	-18	-23	6
3.18933	-75	-76	-73	-6	-53	-19	-52	-18	0	-31													3.18933	-39	-26	-29	-4	4	-34	-28	-17	-22	6
3.19467	-79	-74	-69	-11	-56	-24	-54	-19	-3	-29													3.19467	-35	-25	-27	-4	0	-31	-27	-16	-25	7
3.2	-78	-72	-73	-11	-52	-24	-56	-18	0	-31													3.2	-38	-25	-27	-3	1	-32	-25	-16	-26	9
3.20533	-74	-72	-73	-14	-51	-21	-54	-16	-1	-27													3.20533	-37	-24	-30	-7	10	-34	-26	-14	-25	10
3.21067	-77	-73	-78	-18	-54	-20	-50	-17	-1	-31													3.21067	-36	-25	-29	-3	12	-35	-27	-22	-24	6
3.216	-72	-74	-76	-20	-60	-22	-51	-14	-3	-29													3.216	-34	-24	-29	-7	6	-37	-27	-21	-23	7
3.22133	-72	-75	-70	-21	-56	-24	-54	-19	-2	-27													3.22133	-33	-25	-32	-7	0	-36	-29	-18	-20	6
3.22667	-77	-74	-71	-20	-52	-22	-50	-20	0	-30													3.22667	-36	-24	-30	-8	-2	-34	-30	-18	-18	5
3.232	-75	-74	-70	-19	-51	-22	-46	-18	0	-28													3.232	-33	-24	-30	-7	2	-31	-29	-19	-18	0
3.23733	-73	-74	-70	-17	-51	-22	-50	-13	-1	-29													3.23733	-32	-27	-33	-7	6	-31	-25	-19	-20	6
3.24267	-74	-74	-72	-16	-50	-20	-48	-14	2	-30													3.24267	-38	-29	-30	-4	7	-34	-28	-18	-21	8
3.248	-74	-72	-73	-19	-48	-20	-52	-16	0	-27													3.248	-34	-25	-30	-5	4	-32	-26	-14	-22	6
3.25333	-72	-76	-74	-15	-55	-20	-53	-15	0	-29													3.25333	-36	-24	-30	-7	5	-39	-27	-18	-22	11
3.25867	-73	-73	-74	-14	-56	-17	-49	-16	-2	-27													3.25867	-37	-27	-31	-4	2	-38	-30	-18	-16	10
3.264	-73	-72	-78	-15	-54	-18	-49	-19	-4	-31													3.264	-34	-24	-32	-4	4	-34	-26	-17	-21	8
3.26933	-79	-74	-75	-12	-48	-19	-49	-19	0	-32													3.26933	-36	-29	-33	-6	7	-32	-29	-14	-17	7
3.27467	-77	-72	-76	-11	-56	-17	-49	-19	-3	-32													3.27467	-37	-31	-35	-6	9	-32	-29	-12	-22	9
3.28	-71	-73	-75	-15	-59	-19	-49	-21	-3	-30													3.28	-33	-30	-36	-3	8	-31	-29	-16	-19	8
3.28533	-71	-74	-74	-17	-56	-17	-52	-17	-2	-28													3.28533	-33	-31	-33	-2	5	-33	-25	-17	-23	8
3.29067	-74	-78	-70	-18	-53	-19	-51	-14	-7	-27													3.29067	-32	-27	-32	-7	7	-27	-29	-22	-22	5
3.296	-73	-75	-72	-17	-52	-16	-54	-17	-5	-31													3.296	-34	-27	-32	-7	6	-29	-26	-25	-23	10
3.30133	-70	-75	-68	-13	-48	-19	-49	-18	-3	-29													3.30133	-34	-25	-33	-10	6	-32	-25	-22	-20	10
3.30667	-74	-72	-68	-13	-51	-21	-51	-19	1	-28													3.30667	-34	-27	-33	-8	4	-33	-27	-20	-19	12
3.312	-78	-74	-69	-14	-56	-20	-50	-15	0	-30													3.312	-37	-28	-31	-6	6	-34	-24	-19	-25	10
3.31733	-74	-81	-69	-12	-58	-18	-53	-18	-2	-28													3.31733	-36	-26	-30	-7	3	-35	-19	-21	-24	9
3.32267	-75	-77	-71	-13	-56	-20	-55	-20	3	-30													3.32267	-35	-21	-33	-6	3	-33	-25	-19	-22	12
3.328	-77	-74	-73	-12	-55	-20	-56	-19	3	-33													3.328	-33	-25	-34	0	3	-34	-29	-18	-23	13
3.33333	-78	-77	-74	-10	-56	-17	-57	-25	2	-33													3.33333	-36	-23	-30	2	3	-33	-29	-21	-24	15
3.33867	-76	-77	-71	-11	-53	-15	-53	-26	3	-34													3.33867	-37	-24	-30	-1	7	-33	-29	-20	-24	10
3.344	-77	-80	-70	-15	-55	-16	-51	-15	1	-31													3.344	-40	-23	-36	-8	9	-33	-26	-21	-23	8
3.34933	-80	-77	-70	-20	-57	-16	-51	-18	2	-34													3.34933	-36	-27	-32	-3	6	-34	-29	-20	-22	9
3.35467	-83	-82	-71	-17	-57	-17	-55	-23	-2	-34													3.35467	-39	-25	-34	-5	5	-30	-32	-20	-23	10
3.36	-84	-80	-70	-12	-60	-14	-51	-19	-1	-31													3.36	-36	-26	-36	-2	3	-35	-28	-18	-22	12
3.36533	-82	-83	-73	-14	-57	-18	-50	-21	-2	-32													3.36533	-33	-28	-32	-6	5	-34	-30	-19	-21	10
3.37067	-79	-81	-72	-15	-55	-16	-51	-22	-1	-35													3.37067	-38	-31	-31	-5	7	-37	-28	-22	-22	13
3.376	-78	-80	-73	-17	-57	-21	-54	-23	1	-31													3.376	-36	-28	-31	-2	5	-38	-27	-20	-22	12
3.38133	-78	-75	-70	-17	-51	-16	-51	-20	-2	-30													3.38133	-33	-26	-31	-2	1	-33	-29	-17	-21	10
3.38667	-80	-77	-70	-14	-56	-18	-54	-19	-4	-28													3.38667	-37	-24	-29	-2	4	-34	-28	-19	-21	10
3.392	-75	-76	-66	-19	-57	-21	-56	-17	0	-30													3.392	-37	-24	-29	-2	7	-33	-30	-18	-21	9
3.39733	-77	-79	-71	-18	-58	-19	-50	-17	0	-32													3.39733	-34	-24	-35	-4	5	-31	-28	-18	-22	9
3.40267	-78	-77	-70	-16	-59	-17	-55	-21	-1	-32													3.40267	-38	-25	-32	-1	3	-33	-28	-15	-21	5
3.408	-76	-80	-70	-14	-57	-18	-55	-21	-4	-34													3.408	-37	-28	-30	-3	1	-34	-27	-19	-20	8
3.41333	-81	-76	-65	-16	-57	-22	-56	-23	-2	-28													3.41333	-36	-30	-32	-4	5	-37	-26	-20	-23	8
3.41867	-80	-74	-66	-14	-59	-20	-59	-21	0	-31													3.41867	-35	-27	-33	-7	4	-35	-31	-20	-25	12
3.424	-81	-76	-66	-16	-54	-19	-57	-18	-2	-30													3.424	-34	-26	-33	-5	1	-34	-27	-20	-19	10
3.42933	-81	-76	-66	-14	-53	-21	-52	-16	-2	-33													3.42933	-33	-26	-33	-3	0	-30	-26	-17	-18	13
3.43467	-82	-75	-66	-14	-58	-18	-55	-16	-1	-31													3.43467	-33	-27	-31	-2	2	-30	-28	-19	-18	12
3.44	-80	-78	-70	-11	-59	-21	-54	-13	-3	-30													3.44	-32	-27	-30	-6	1	-31	-29	-24	-17	7
3.44533	-78	-78	-71	-14	-56	-18	-53	-20	-6	-26													3.44533	-35	-30	-32	0	1	-33	-25	-19	-20	11
3.45067	-81	-77	-68	-16	-56	-18	-56	-17	-7	-28													3.45067	-33	-31	-31	-5	-1	-35	-25	-21	-23	8
3.456	-80	-75	-69	-14	-55	-22	-54	-17	-1	-33													3.456	-32	-27	-32	-4	0	-32	-25	-17	-21	11
3.46133	-78	-75	-69	-15	-59	-23	-57	-16	2	-32													3.46133	-33	-26	-31	-3	-2	-30	-30	-23	-21	8
3.46667	-77	-76	-70	-14	-59	-21	-57	-17	0	-30													3.46667	-36	-24	-29	-4	-2	-35	-26	-20	-22	8
3.472	-77	-79	-68	-12	-61	-18	-59	-19	-3	-32													3.472	-34	-28	-30	-7	-1	-35	-30	-22	-18	10
3.47733	-79	-77	-67	-18	-55	-17	-61	-20	-5	-31													3.47733	-37	-26	-33	-7	-4	-31	-27	-23	-18	14
3.48267	-80	-78	-68	-17	-56	-19	-58	-19	-5	-35													3.48267	-36	-30	-36	-10	3	-32	-28	-23	-16	16
3.488	-83	-80	-70	-15	-56	-20	-56	-17	-3	-32													3.488	-35	-25	-36	-8	0	-34	-24	-19	-19	10
3.49333	-81	-73	-66	-14	-54	-20	-59	-19	-3	-30													3.49333	-34	-25	-34	-5	0	-34	-27	-16	-18	6
3.49867	-79	-73	-69	-14	-54	-22	-58	-22	-1	-28													3.49867	-31	-24	-34	-8	1	-34	-27	-19	-17	1
3.504	-80	-77	-68	-14	-54	-20	-62	-22	0	-29													3.504	-34	-26	-34	-7	0	-36	-27	-16	-15	6
3.50933	-75	-71	-71	-11	-54	-23	-60	-20	0	-33													3.50933	-38	-24	-31	-8	-2	-36	-25	-18	-16	6
3.51467	-80	-79	-72	-12	-54	-24	-55	-18	-1	-33													3.51467	-36	-26	-29	-7	2	-33	-25	-18	-13	6
3.52	-80	-79	-70	-11	-50	-21	-53	-15	-2	-32													3.52	-37	-23	-32	-6	2	-34	-28	-23	-15	7
3.52533	-83	-77	-70	-13	-57	-21	-58	-15	-4	-27													3.52533	-36	-23	-31	-8	3	-32	-29	-21	-18	5
3.53067	-80	-77	-74	-10	-57	-20	-56	-20	0	-30													3.53067	-36	-24	-35	-4	3	-35	-28	-20	-22	5
3.536	-78	-78	-75	-11	-60	-21	-60	-19	-2	-30													3.536	-37	-22	-35	-6	5	-30	-29	-24	-19	8
3.54133	-79	-81	-67	-9	-61	-18	-56	-19	-4	-29													3.54133	-35	-25	-31	-9	8	-29	-31	-23	-19	9
3.54667	-76	-79	-68	-13	-58	-23	-54	-16	-3	-33													3.54667	-33	-28	-30	-11	6	-33	-31	-21	-16	10
3.552	-80	-77	-66	-14	-59	-23	-52	-20	-4	-30													3.552	-35	-24	-32	-8	6	-30	-28	-21	-20	12
3.55733	-80	-78	-70	-10	-63	-21	-59	-19	1	-30													3.55733	-35	-24	-30	-9	6	-31	-31	-20	-21	7
3.56267	-81	-80	-71	-10	-59	-21	-58	-19	-6	-32													3.56267	-34	-24	-32	-6	6	-33	-28	-19	-23	11
3.568	-84	-77	-68	-11	-62	-22	-54	-19	-3	-31													3.568	-35	-25	-31	-9	6	-33	-29	-21	-20	9
3.57333	-84	-75	-70	-10	-62	-22	-55	-22	-6	-33													3.57333	-36	-28	-31	-4	1	-32	-29	-26	-23	8
3.57867	-84	-79	-75	-9	-65	-23	-56	-20	-8	-32													3.57867	-31	-26	-30	-2	0	-33	-28	-22	-22	6
3.584	-82	-78	-77	-7	-63	-17	-55	-21	-6	-30													3.584	-33	-28	-33	-1	-3	-28	-26	-22	-19	13
3.58933	-79	-77	-71	-8	-61	-19	-55	-21	-4	-24													3.58933	-34	-29	-37	-5	3	-31	-27	-23	-19	7
3.59467	-81	-76	-69	-7	-64	-16	-61	-19	2	-30													3.59467	-33	-25	-34	-7	3	-37	-28	-20	-23	6
3.6	-82	-76	-70	-8	-62	-15	-57	-24	-4	-33													3.6	-32	-25	-32	-9	5	-33	-29	-19	-20	12
3.60533	-78	-78	-70	-8	-62	-15	-57	-26	-6	-30													3.60533	-31	-23	-30	-10	6	-31	-32	-18	-23	10
3.61067	-78	-74	-72	-10	-58	-17	-58	-27	-4	-31													3.61067	-37	-26	-29	-6	5	-32	-27	-16	-21	9
3.616	-79	-75	-72	-12	-61	-18	-59	-24	-5	-32													3.616	-38	-21	-25	-6	7	-33	-26	-17	-22	11
3.62133	-81	-75	-70	-12	-59	-17	-62	-24	-5	-30													3.62133	-35	-25	-30	-6	1	-33	-30	-17	-24	10
3.62667	-79	-74	-71	-14	-58	-17	-61	-23	-7	-31													3.62667	-37	-29	-30	-5	-1	-34	-31	-18	-21	12
3.632	-78	-78	-68	-11	-55	-23	-60	-19	0	-29													3.632	-36	-24	-35	-3	2	-34	-32	-19	-20	12
3.63733	-80	-81	-70	-9	-58	-18	-57	-23	3	-32													3.63733	-35	-22	-29	-6	2	-34	-31	-22	-20	13
3.64267	-80	-81	-72	-10	-57	-16	-56	-24	0	-29													3.64267	-34	-24	-29	-6	2	-33	-32	-17	-17	11
3.648	-84	-77	-73	-10	-57	-14	-59	-22	-2	-31													3.648	-31	-27	-33	-4	2	-36	-32	-18	-22	10
3.65333	-87	-80	-71	-9	-57	-18	-61	-19	-1	-33													3.65333	-33	-26	-30	-3	5	-36	-32	-22	-24	15
3.65867	-82	-79	-70	-10	-55	-16	-63	-21	1	-32													3.65867	-34	-23	-29	-7	4	-28	-30	-19	-25	11
3.664	-82	-80	-71	-7	-57	-22	-62	-22	-3	-33													3.664	-32	-24	-25	-7	2	-27	-32	-20	-26	12
3.66933	-78	-80	-75	-5	-59	-23	-58	-27	-4	-36													3.66933	-31	-25	-27	-13	5	-29	-28	-21	-25	11
3.67467	-77	-78	-74	-4	-60	-18	-58	-24	-3	-33													3.67467	-36	-23	-27	-12	4	-31	-30	-23	-26	11
3.68	-81	-81	-72	-8	-61	-13	-61	-22	-4	-35													3.68	-36	-25	-32	-9	5	-34	-34	-19	-25	11
3.68533	-80	-79	-68	-8	-60	-14	-58	-20	-3	-34													3.68533	-36	-27	-30	-10	6	-36	-37	-25	-23	7
3.69067	-80	-80	-69	-6	-62	-18	-60	-16	-3	-32													3.69067	-32	-21	-32	-8	6	-34	-33	-23	-20	8
3.696	-84	-81	-69	-6	-60	-14	-61	-19	-1	-33													3.696	-34	-22	-27	-8	5	-28	-29	-23	-25	10
3.70133	-80	-81	-74	-7	-61	-17	-62	-22	-5	-31													3.70133	-37	-21	-31	-10	4	-32	-30	-23	-24	10
3.70667	-79	-79	-76	-9	-58	-20	-56	-20	-3	-36													3.70667	-35	-22	-27	-11	4	-31	-31	-20	-22	11
3.712	-76	-82	-70	-11	-60	-19	-56	-22	-4	-37													3.712	-36	-25	-30	-10	7	-31	-35	-19	-26	11
3.71733	-77	-80	-70	-10	-59	-16	-57	-24	-1	-37													3.71733	-32	-23	-27	-9	6	-30	-36	-20	-26	11
3.72267	-76	-78	-69	-10	-62	-17	-61	-21	-5	-34													3.72267	-31	-23	-29	-10	4	-27	-37	-15	-22	12
3.728	-77	-79	-69	-14	-63	-18	-57	-25	-1	-35													3.728	-33	-21	-30	-14	5	-31	-32	-14	-21	8
3.73333	-79	-80	-67	-11	-59	-18	-57	-25	-4	-36													3.73333	-31	-23	-30	-6	7	-33	-27	-17	-18	6
3.73867	-80	-82	-67	-11	-59	-22	-57	-25	-8	-35													3.73867	-33	-25	-30	-8	2	-31	-32	-19	-19	5
3.744	-84	-78	-66	-10	-59	-23	-56	-27	-8	-37													3.744	-37	-25	-29	-6	2	-34	-33	-20	-22	11
3.74933	-81	-77	-67	-8	-59	-21	-62	-23	-1	-36													3.74933	-33	-25	-29	-8	5	-32	-31	-16	-24	6
3.75467	-77	-81	-67	-12	-61	-21	-57	-24	0	-33													3.75467	-31	-23	-29	-5	6	-31	-30	-17	-22	4
3.76	-80	-83	-67	-12	-64	-21	-59	-20	0	-35													3.76	-31	-22	-26	-7	2	-27	-34	-17	-20	7
3.76533	-82	-79	-64	-13	-66	-20	-59	-23	-2	-39													3.76533	-37	-18	-30	-8	0	-31	-36	-19	-19	8
3.77067	-74	-85	-67	-12	-61	-23	-59	-18	-4	-39													3.77067	-30	-19	-29	-11	2	-30	-36	-21	-21	4
3.776	-76	-82	-70	-11	-62	-19	-57	-24	0	-36													3.776	-32	-21	-33	-8	1	-30	-33	-18	-20	4
3.78133	-79	-81	-71	-8	-59	-17	-56	-22	2	-34													3.78133	-31	-23	-32	-6	3	-30	-30	-18	-20	5
3.78667	-76	-79	-70	-6	-59	-16	-55	-22	1	-33													3.78667	-34	-25	-28	-7	3	-30	-29	-19	-19	2
3.792	-77	-77	-69	-5	-60	-15	-58	-20	3	-37													3.792	-31	-23	-29	-12	7	-30	-28	-22	-21	5
3.79733	-78	-80	-68	-11	-59	-10	-58	-19	-3	-37													3.79733	-32	-26	-27	-9	3	-31	-27	-21	-20	6
3.80267	-76	-78	-68	-11	-63	-14	-57	-22	-4	-37													3.80267	-29	-24	-29	-9	4	-30	-28	-22	-21	6
3.808	-77	-82	-66	-15	-64	-15	-58	-23	-7	-34													3.808	-31	-22	-30	-8	5	-32	-25	-19	-20	7
3.81333	-76	-82	-55	-15	-66	-13	-60	-22	-6	-36													3.81333	-33	-20	-31	-11	8	-35	-32	-18	-23	5
3.81867	-78	-79	-64	-11	-66	-13	-59	-21	-6	-37													3.81867	-35	-23	-33	-10	10	-34	-31	-20	-22	8
3.824	-75	-83	-66	-9	-66	-18	-60	-22	-4	-33													3.824	-36	-20	-34	-12	7	-31	-28	-22	-21	9
3.82933	-78	-81	-68	-10	-63	-17	-59	-21	-6	-32													3.82933	-38	-22	-32	-12	6	-32	-31	-22	-24	8
3.83467	-81	-80	-68	-8	-60	-19	-58	-22	-2	-33													3.83467	-33	-25	-31	-6	7	-34	-31	-24	-28	8
3.84	-76	-80	-66	-7	-64	-19	-57	-22	1	-31													3.84	-32	-21	-33	-7	6	-31	-30	-19	-24	11
3.84533	-81	-80	-70	-7	-56	-18	-59	-22	0	-32													3.84533	-32	-21	-34	-7	2	-32	-31	-20	-23	11
3.85067	-81	-83	-68	-9	-57	-20	-62	-23	-1	-31													3.85067	-31	-24	-33	-9	2	-29	-33	-18	-24	11
3.856	-82	-83	-67	-8	-58	-16	-56	-22	0	-34													3.856	-30	-24	-32	-10	4	-28	-33	-17	-24	9
3.86133	-81	-80	-66	-7	-64	-19	-56	-24	-3	-33													3.86133	-30	-26	-32	-13	-1	-31	-34	-21	-24	10
3.86667	-81	-82	-73	-9	-68	-21	-58	-27	-1	-30													3.86667	-32	-27	-32	-12	6	-30	-32	-22	-22	7
3.872	-79	-80	-73	-7	-70	-22	-57	-23	-1	-31													3.872	-33	-26	-34	-9	7	-30	-30	-22	-21	10
3.87733	-78	-78	-70	-8	-64	-23	-59	-29	0	-33													3.87733	-33	-23	-37	-7	5	-31	-28	-20	-22	7
3.88267	-80	-78	-72	-5	-62	-21	-57	-29	1	-31													3.88267	-32	-21	-34	-7	2	-34	-28	-21	-21	5
3.888	-77	-78	-73	-3	-63	-18	-58	-27	-5	-34													3.888	-33	-19	-36	-7	3	-33	-29	-23	-23	5
3.89333	-78	-82	-76	-11	-62	-19	-61	-31	-1	-36													3.89333	-36	-21	-34	-7	5	-30	-31	-23	-23	2
3.89867	-75	-81	-74	-9	-63	-22	-64	-31	3	-36													3.89867	-36	-22	-32	-7	3	-34	-30	-21	-23	7
3.904	-76	-82	-72	-8	-62	-20	-60	-28	-1	-32													3.904	-34	-24	-38	-9	3	-34	-31	-17	-26	9
3.90933	-79	-82	-72	-9	-62	-21	-63	-27	0	-32													3.90933	-33	-24	-37	-8	3	-32	-27	-21	-28	7
3.91467	-81	-81	-71	-10	-70	-20	-61	-28	-2	-38													3.91467	-32	-22	-32	-5	2	-31	-29	-25	-29	2
3.92	-85	-80	-66	-10	-66	-18	-62	-27	4	-36													3.92	-32	-24	-34	-6	5	-37	-32	-25	-28	7
3.92533	-78	-77	-69	-6	-67	-18	-65	-25	1	-32													3.92533	-31	-20	-31	-10	6	-35	-34	-25	-28	9
3.93067	-77	-81	-68	-6	-64	-18	-67	-28	3	-34													3.93067	-37	-20	-36	-7	6	-32	-31	-21	-25	8
3.936	-82	-80	-70	-5	-64	-18	-63	-26	5	-32													3.936	-37	-21	-36	-6	11	-33	-30	-22	-23	3
3.94133	-84	-83	-72	-10	-66	-17	-61	-25	6	-33													3.94133	-36	-22	-37	-9	12	-35	-32	-22	-23	5
3.94667	-82	-82	-73	-8	-69	-18	-59	-25	3	-36													3.94667	-35	-25	-35	-7	11	-36	-29	-21	-23	8
3.952	-81	-84	-75	-8	-64	-16	-62	-25	1	-40													3.952	-40	-24	-36	-6	12	-34	-27	-22	-25	9
3.95733	-85	-85	-73	-4	-67	-19	-64	-29	3	-41													3.95733	-40	-24	-35	-4	10	-32	-30	-21	-25	8
3.96267	-79	-81	-73	-6	-65	-22	-62	-27	4	-35													3.96267	-34	-24	-35	-3	5	-31	-29	-25	-27	9
3.968	-76	-82	-69	-7	-65	-22	-61	-26	2	-39													3.968	-37	-29	-35	-2	5	-33	-29	-25	-24	7
3.97333	-81	-83	-69	-5	-63	-22	-61	-25	1	-34													3.97333	-34	-27	-36	-7	3	-32	-28	-20	-22	6
3.97867	-82	-86	-68	-6	-60	-22	-66	-24	-3	-36													3.97867	-33	-24	-36	-8	4	-34	-24	-25	-23	7
3.984	-82	-87	-72	-6	-63	-18	-64	-26	3	-33													3.984	-31	-22	-35	-9	3	-34	-23	-27	-24	8
3.98933	-85	-85	-72	-5	-64	-18	-61	-26	0	-36													3.98933	-28	-26	-33	-8	4	-33	-25	-25	-27	7
3.99467	-82	-84	-73	-6	-64	-21	-64	-25	-5	-39													3.99467	-30	-26	-32	-5	7	-31	-25	-21	-28	7
4	-81	-83	-70	-6	-65	-20	-64	-29	-3	-37													4	-31	-26	-32	-7	11	-34	-27	-20	-29	4
4.00533	-81	-84	-75	-9	-62	-20	-61	-29	1	-37													4.00533	-34	-25	-35	-4	9	-33	-30	-20	-27	5
4.01067	-81	-88	-71	-10	-64	-18	-60	-25	0	-35													4.01067	-36	-25	-38	-7	11	-31	-29	-24	-33	4
4.016	-80	-89	-75	-9	-65	-19	-63	-25	-2	-35													4.016	-36	-23	-35	-8	9	-29	-29	-25	-31	5
4.02133	-79	-86	-71	-7	-61	-19	-63	-26	-1	-35													4.02133	-37	-28	-34	-10	8	-30	-30	-25	-28	7
4.02667	-81	-86	-70	-3	-61	-16	-61	-27	0	-34													4.02667	-40	-29	-36	-7	10	-36	-30	-24	-25	7
4.032	-80	-87	-69	-7	-61	-16	-63	-24	2	-36													4.032	-38	-26	-36	-7	6	-32	-31	-22	-27	8
4.03733	-79	-86	-72	-6	-61	-18	-63	-24	5	-38													4.03733	-38	-22	-38	-12	6	-32	-32	-23	-30	8
4.04267	-80	-87	-74	-8	-59	-20	-64	-25	0	-38													4.04267	-35	-24	-35	-7	7	-32	-29	-24	-26	3
4.048	-80	-84	-74	-6	-62	-21	-68	-26	-4	-37													4.048	-36	-26	-33	-10	7	-31	-30	-23	-24	6
4.05333	-83	-85	-69	-7	-63	-21	-67	-29	-5	-37													4.05333	-33	-24	-32	-11	12	-34	-28	-23	-23	4
4.05867	-80	-87	-70	-8	-66	-19	-64	-26	-6	-34													4.05867	-39	-23	-35	-9	9	-31	-31	-31	-26	3
4.064	-80	-88	-70	-7	-66	-19	-66	-24	-5	-37													4.064	-40	-21	-35	-5	8	-35	-27	-28	-26	4
4.06933	-78	-84	-72	-4	-64	-21	-63	-24	-4	-37													4.06933	-37	-22	-36	-4	7	-35	-26	-22	-26	3
4.07467	-78	-90	-71	-6	-64	-22	-60	-27	1	-36													4.07467	-35	-25	-36	-7	8	-37	-25	-21	-27	6
4.08	-79	-85	-71	-3	-60	-19	-60	-25	4	-39													4.08	-36	-27	-38	-4	6	-36	-27	-24	-24	2
4.08533	-74	-85	-71	-6	-63	-22	-59	-26	4	-42													4.08533	-32	-25	-40	-4	7	-36	-29	-23	-27	4
4.09067	-78	-86	-69	-6	-64	-23	-61	-28	0	-37													4.09067	-36	-28	-39	-5	5	-34	-30	-24	-24	2
4.096	-78	-86	-72	-7	-65	-24	-66	-25	-3	-38													4.096	-34	-27	-42	-4	4	-33	-29	-25	-22	3
4.10133	-78	-87	-68	-8	-63	-25	-66	-22	-3	-37													4.10133	-34	-25	-34	-7	6	-33	-30	-22	-25	2
4.10667	-79	-87	-66	-4	-65	-27	-65	-25	0	-37													4.10667	-34	-24	-41	-8	7	-36	-28	-24	-26	4
4.112	-81	-87	-66	-7	-62	-24	-61	-27	1	-35													4.112	-34	-27	-41	-6	8	-35	-31	-25	-31	6
4.11733	-79	-86	-66	-8	-65	-22	-60	-27	1	-35													4.11733	-34	-30	-43	-6	10	-34	-27	-26	-29	5
4.12267	-84	-84	-67	-4	-66	-22	-57	-25	2	-33													4.12267	-32	-22	-40	-6	15	-32	-28	-27	-25	8
4.128	-82	-85	-72	0	-67	-22	-59	-26	1	-36													4.128	-35	-23	-36	-3	11	-30	-25	-25	-30	6
4.13333	-81	-84	-72	2	-67	-20	-57	-26	5	-39													4.13333	-32	-23	-39	-6	9	-31	-29	-27	-27	4
4.13867	-83	-83	-71	0	-70	-23	-57	-27	7	-41													4.13867	-30	-27	-36	-4	9	-33	-28	-28	-28	3
4.144	-81	-85	-68	-3	-71	-25	-61	-24	1	-38													4.144	-35	-28	-33	-4	8	-33	-26	-23	-23	2
4.14933	-80	-81	-69	-4	-70	-24	-62	-26	2	-40													4.14933	-30	-26	-39	-7	5	-35	-26	-24	-23	1
4.15467	-83	-85	-70	-3	-70	-21	-60	-29	7	-41													4.15467	-29	-26	-38	-6	7	-37	-21	-26	-26	5
4.16	-79	-85	-69	-3	-67	-21	-62	-30	3	-39													4.16	-29	-25	-42	-6	12	-35	-26	-25	-28	1
4.16533	-84	-87	-69	-4	-69	-20	-56	-29	0	-36													4.16533	-32	-25	-40	-5	13	-34	-27	-25	-30	5
4.17067	-83	-82	-71	-3	-66	-24	-57	-29	0	-38													4.17067	-33	-27	-40	-3	11	-32	-22	-26	-26	4
4.176	-87	-81	-66	-3	-67	-22	-54	-30	0	-41													4.176	-32	-25	-36	-4	11	-37	-27	-28	-25	8
4.18133	-82	-84	-70	-4	-67	-20	-56	-26	-3	-43													4.18133	-30	-30	-37	-4	10	-35	-26	-27	-23	5
4.18667	-81	-85	-71	-5	-68	-21	-60	-27	-1	-44													4.18667	-35	-26	-38	-4	9	-32	-24	-25	-25	3
4.192	-79	-82	-70	-4	-68	-20	-61	-29	1	-41													4.192	-36	-25	-38	-5	9	-30	-27	-25	-22	3
4.19733	-79	-83	-69	0	-65	-23	-59	-28	2	-42													4.19733	-34	-30	-34	-4	10	-32	-31	-25	-24	2
4.20267	-80	-84	-70	-1	-64	-24	-60	-29	3	-45													4.20267	-35	-24	-31	-7	9	-30	-29	-24	-26	3
4.208	-84	-84	-71	-3	-62	-27	-59	-27	1	-42													4.208	-30	-26	-36	-6	6	-33	-25	-23	-27	3
4.21333	-82	-87	-67	1	-66	-22	-60	-27	3	-42													4.21333	-27	-25	-34	-3	10	-34	-22	-27	-27	3
4.21867	-79	-85	-71	-3	-64	-23	-59	-25	2	-42													4.21867	-31	-25	-36	-1	9	-28	-25	-19	-28	5
4.224	-81	-86	-74	-2	-64	-22	-62	-26	4	-40													4.224	-31	-26	-36	-3	9	-30	-26	-23	-25	5
4.22933	-81	-84	-73	-4	-65	-22	-59	-27	3	-41													4.22933	-26	-25	-37	-5	6	-34	-28	-25	-29	1
4.23467	-81	-86	-69	-1	-56	-23	-57	-31	5	-41													4.23467	-27	-25	-34	-4	11	-34	-27	-28	-25	5
4.24	-79	-88	-67	0	-62	-21	-61	-28	4	-43													4.24	-27	-22	-39	-5	14	-33	-25	-28	-21	7
4.24533	-80	-91	-67	-4	-61	-22	-61	-28	5	-43													4.24533	-29	-26	-40	-1	15	-36	-24	-25	-26	3
4.25067	-85	-82	-68	-2	-63	-22	-62	-29	2	-38													4.25067	-29	-23	-37	-1	11	-33	-23	-23	-23	1
4.256	-85	-88	-69	-1	-64	-20	-63	-27	1	-40													4.256	-34	-20	-38	-3	12	-31	-23	-26	-24	4
4.26133	-82	-87	-70	-2	-65	-19	-63	-27	2	-42													4.26133	-35	-24	-37	-1	11	-31	-25	-24	-26	5
4.26667	-84	-85	-67	-3	-64	-23	-60	-25	3	-38													4.26667	-34	-28	-42	-2	6	-34	-25	-25	-22	1
4.272	-86	-89	-70	-3	-63	-21	-61	-28	1	-43													4.272	-31	-28	-42	-1	11	-33	-27	-26	-22	1
4.27733	-81	-90	-72	-3	-66	-22	-60	-29	-1	-43													4.27733	-31	-24	-43	-1	9	-33	-24	-24	-24	4
4.28267	-79	-86	-70	-1	-65	-25	-61	-26	-2	-40													4.28267	-27	-27	-39	-3	13	-30	-22	-20	-21	5
4.288	-78	-83	-69	1	-66	-22	-64	-29	-4	-43													4.288	-29	-23	-36	-3	11	-28	-23	-22	-22	3
4.29333	-86	-86	-71	2	-69	-20	-67	-23	-2	-45													4.29333	-29	-25	-36	1	9	-28	-24	-26	-24	4
4.29867	-86	-82	-70	1	-65	-23	-66	-26	0	-42													4.29867	-35	-24	-38	-5	5	-28	-21	-25	-21	4
4.304	-84	-83	-72	0	-64	-24	-65	-29	0	-43													4.304	-35	-25	-36	-6	8	-33	-23	-23	-22	1
4.30933	-84	-83	-69	3	-64	-21	-64	-27	-1	-41													4.30933	-35	-24	-37	-6	13	-36	-26	-25	-22	3
4.31467	-84	-89	-69	2	-68	-20	-66	-22	-4	-43													4.31467	-33	-27	-39	-3	8	-33	-25	-27	-24	3
4.32	-82	-87	-68	0	-68	-27	-64	-25	-2	-44													4.32	-34	-26	-37	-5	15	-35	-25	-23	-26	0
4.32533	-82	-84	-74	2	-66	-25	-63	-24	0	-41													4.32533	-32	-27	-36	-2	12	-34	-23	-22	-26	3
4.33067	-84	-85	-72	-1	-66	-24	-62	-28	3	-40													4.33067	-32	-22	-36	-4	6	-36	-18	-24	-24	5
4.336	-80	-87	-69	3	-65	-25	-61	-27	0	-42													4.336	-32	-22	-36	-4	7	-35	-26	-23	-23	0
4.34133	-80	-87	-70	3	-65	-22	-65	-23	-2	-42													4.34133	-31	-22	-34	-3	6	-33	-25	-22	-28	2
4.34667	-81	-88	-67	4	-65	-21	-61	-28	-2	-38													4.34667	-30	-25	-33	-3	8	-36	-28	-26	-27	9
4.352	-83	-91	-68	2	-64	-24	-66	-26	-1	-42													4.352	-31	-26	-33	-4	12	-35	-26	-28	-24	7
4.35733	-86	-88	-71	3	-64	-23	-66	-21	0	-43													4.35733	-31	-23	-38	-2	11	-36	-26	-25	-23	6
4.36267	-82	-85	-72	-3	-63	-19	-62	-22	0	-44													4.36267	-32	-24	-38	-1	12	-35	-22	-26	-24	6
4.368	-87	-82	-71	-4	-66	-23	-66	-24	-7	-47													4.368	-35	-27	-38	-3	16	-38	-26	-25	-27	0
4.37333	-87	-85	-69	-3	-64	-23	-63	-24	-2	-42													4.37333	-32	-27	-39	-3	11	-35	-21	-26	-22	0
4.37867	-86	-88	-73	1	-61	-23	-61	-27	-1	-39													4.37867	-31	-28	-35	-2	7	-35	-22	-24	-27	4
4.384	-86	-88	-68	3	-61	-21	-65	-23	-2	-40													4.384	-28	-30	-35	-2	11	-35	-24	-22	-28	6
4.38933	-88	-88	-70	-1	-64	-26	-64	-24	0	-41													4.38933	-32	-25	-35	-7	11	-33	-29	-20	-21	6
4.39467	-89	-86	-71	-1	-61	-23	-68	-23	-4	-45													4.39467	-32	-25	-37	-5	9	-36	-25	-18	-26	8
4.4	-86	-91	-68	-1	-63	-23	-63	-18	-5	-44													4.4	-35	-22	-36	-8	11	-38	-25	-22	-27	11
4.40533	-84	-88	-70	-3	-67	-28	-61	-22	-6	-44													4.40533	-34	-24	-35	-4	9	-36	-23	-22	-24	6
4.41067	-80	-87	-72	7	-62	-22	-65	-24	-6	-42													4.41067	-38	-24	-35	-6	10	-41	-22	-22	-22	9
4.416	-84	-88	-66	2	-65	-22	-63	-28	-4	-43													4.416	-35	-22	-34	-2	9	-35	-24	-24	-27	5
4.42133	-86	-85	-68	5	-66	-24	-64	-26	-7	-46													4.42133	-33	-21	-35	-4	9	-31	-24	-24	-26	4
4.42667	-86	-87	-68	7	-62	-26	-63	-27	-2	-48													4.42667	-33	-21	-41	-5	8	-37	-22	-21	-26	6
4.432	-88	-88	-69	0	-62	-22	-64	-22	-4	-42													4.432	-33	-21	-41	-2	7	-37	-24	-24	-23	7
4.43733	-91	-88	-71	3	-62	-24	-64	-21	-8	-39													4.43733	-37	-20	-40	-3	8	-35	-24	-24	-24	7
4.44267	-91	-85	-67	1	-63	-21	-63	-23	-8	-44													4.44267	-38	-24	-42	-8	8	-34	-26	-29	-29	6
4.448	-90	-87	-68	3	-66	-23	-64	-26	-4	-45													4.448	-35	-20	-38	-4	6	-33	-24	-25	-30	3
4.45333	-89	-90	-69	1	-69	-21	-64	-23	-1	-47													4.45333	-38	-20	-37	0	9	-33	-22	-28	-29	5
4.45867	-91	-89	-71	2	-67	-21	-65	-27	-8	-44													4.45867	-36	-18	-36	-5	11	-31	-23	-28	-27	6
4.464	-93	-89	-65	4	-68	-24	-62	-25	-10	-42													4.464	-34	-18	-36	-6	9	-35	-24	-27	-28	4
4.46933	-89	-91	-69	6	-74	-26	-62	-26	-13	-43													4.46933	-33	-21	-33	-7	12	-38	-23	-26	-30	4
4.47467	-94	-88	-69	1	-72	-24	-63	-24	-8	-41													4.47467	-34	-18	-35	0	11	-39	-22	-30	-29	3
4.48	-94	-90	-67	1	-70	-24	-62	-25	-7	-42													4.48	-37	-18	-36	1	10	-38	-24	-29	-29	5
4.48533	-88	-90	-70	2	-73	-27	-66	-23	-11	-45													4.48533	-38	-20	-36	1	12	-32	-28	-27	-28	5
4.49067	-90	-93	-67	1	-74	-25	-62	-27	-9	-43													4.49067	-34	-18	-33	-1	4	-39	-27	-22	-31	6
4.496	-91	-92	-65	4	-69	-27	-64	-24	-5	-41													4.496	-34	-20	-38	0	6	-35	-23	-24	-33	3
4.50133	-91	-90	-62	6	-71	-25	-62	-25	-9	-39													4.50133	-34	-20	-37	-2	12	-35	-19	-19	-34	7
4.50667	-89	-90	-66	7	-72	-24	-66	-27	-5	-45													4.50667	-34	-20	-36	-1	8	-36	-22	-25	-32	7
4.512	-89	-86	-62	2	-74	-18	-66	-29	-7	-42													4.512	-33	-21	-33	0	9	-33	-22	-24	-33	7
4.51733	-87	-90	-61	3	-76	-22	-68	-30	-2	-43													4.51733	-36	-20	-34	2	8	-37	-22	-23	-33	7
4.52267	-84	-91	-65	7	-71	-22	-66	-25	-8	-43													4.52267	-33	-21	-34	-1	6	-36	-22	-22	-33	3
4.528	-80	-90	-64	5	-74	-22	-64	-26	-7	-41													4.528	-35	-21	-35	0	5	-33	-24	-26	-32	7
4.53333	-88	-86	-65	1	-78	-21	-63	-25	-9	-43													4.53333	-36	-18	-37	0	7	-38	-25	-26	-31	9
4.53867	-89	-89	-70	5	-72	-21	-67	-23	-5	-43													4.53867	-35	-16	-33	2	5	-36	-23	-28	-30	5
4.544	-93	-87	-69	4	-69	-22	-65	-25	-5	-40													4.544	-39	-16	-30	-2	5	-34	-20	-29	-27	6
4.54933	-93	-88	-67	1	-70	-22	-63	-25	-8	-40													4.54933	-38	-19	-32	1	5	-38	-19	-31	-23	8
4.55467	-94	-85	-68	5	-68	-23	-65	-22	-5	-42													4.55467	-32	-20	-40	-1	9	-39	-24	-27	-27	5
4.56	-90	-87	-73	5	-74	-27	-64	-24	-5	-44													4.56	-33	-24	-39	-1	8	-37	-21	-24	-25	5
4.56533	-94	-84	-70	5	-75	-26	-64	-24	-4	-42													4.56533	-34	-20	-36	0	9	-37	-19	-25	-27	4
4.57067	-90	-86	-68	2	-74	-28	-63	-25	-5	-41													4.57067	-33	-22	-37	0	5	-36	-20	-27	-28	8
4.576	-89	-87	-65	1	-74	-29	-61	-24	-3	-43													4.576	-33	-20	-39	-1	6	-37	-24	-21	-27	7
4.58133	-92	-86	-66	3	-75	-24	-62	-25	-7	-42													4.58133	-38	-20	-37	-2	7	-38	-27	-27	-29	5
4.58667	-93	-89	-65	3	-75	-22	-65	-25	-1	-44													4.58667	-38	-24	-33	-3	12	-39	-23	-25	-30	7
4.592	-89	-91	-65	4	-75	-21	-63	-20	-5	-47													4.592	-35	-17	-38	-3	9	-35	-27	-29	-29	3
4.59733	-88	-87	-61	2	-77	-22	-63	-24	-4	-44													4.59733	-35	-17	-35	-4	10	-33	-24	-29	-30	4
4.60267	-86	-87	-61	0	-79	-27	-59	-23	-6	-42													4.60267	-34	-23	-36	-4	13	-36	-22	-25	-29	-1
4.608	-90	-86	-62	0	-81	-26	-60	-23	-5	-41													4.608	-33	-20	-37	-2	12	-37	-20	-27	-28	0
4.61333	-89	-91	-63	-1	-73	-22	-63	-25	-4	-41													4.61333	-32	-21	-38	-1	9	-40	-25	-26	-29	2
4.61867	-87	-89	-60	3	-71	-20	-65	-26	-4	-47													4.61867	-31	-23	-38	0	9	-36	-23	-23	-34	1
4.624	-90	-89	-60	3	-72	-20	-62	-22	-7	-47													4.624	-34	-23	-37	-4	12	-39	-20	-22	-30	1
4.62933	-89	-92	-66	1	-74	-20	-64	-25	-5	-44													4.62933	-35	-21	-39	-1	10	-34	-19	-26	-32	6
4.63467	-88	-91	-63	3	-76	-22	-62	-21	-4	-46													4.63467	-34	-22	-41	-2	8	-35	-19	-27	-32	6
4.64	-90	-91	-63	2	-76	-23	-63	-20	-6	-43													4.64	-41	-22	-38	-2	5	-35	-21	-26	-31	5
4.64533	-90	-92	-62	0	-78	-27	-67	-19	-4	-43													4.64533	-34	-21	-35	-4	11	-38	-23	-24	-29	6
4.65067	-86	-91	-61	2	-79	-25	-68	-23	-7	-46													4.65067	-37	-22	-41	-2	11	-40	-21	-23	-30	1
4.656	-87	-88	-60	3	-76	-29	-65	-23	-2	-43													4.656	-35	-26	-40	-1	8	-39	-22	-24	-29	1
4.66133	-86	-89	-63	3	-72	-30	-67	-21	-3	-44													4.66133	-35	-24	-38	0	9	-40	-24	-29	-33	-2
4.66667	-84	-88	-61	4	-70	-25	-62	-25	-7	-41													4.66667	-34	-20	-38	0	6	-38	-22	-28	-28	3
4.672	-86	-85	-58	3	-75	-24	-65	-23	-7	-37													4.672	-37	-21	-43	0	9	-39	-25	-28	-33	6
4.67733	-83	-90	-61	6	-76	-24	-58	-20	-4	-38													4.67733	-35	-21	-40	-1	5	-34	-20	-24	-33	2
4.68267	-84	-85	-66	1	-78	-26	-62	-18	-5	-40													4.68267	-33	-22	-39	0	6	-38	-23	-26	-33	5
4.688	-86	-86	-67	-1	-78	-29	-63	-21	-3	-44													4.688	-35	-21	-39	-3	8	-37	-21	-26	-32	8
4.69333	-85	-87	-62	4	-74	-25	-64	-18	-6	-42													4.69333	-34	-21	-41	-1	8	-36	-18	-23	-33	3
4.69867	-89	-90	-61	7	-76	-23	-64	-19	-4	-39													4.69867	-34	-19	-41	1	8	-34	-18	-26	-36	1
4.704	-85	-88	-62	5	-76	-25	-63	-22	-7	-43													4.704	-36	-20	-45	3	10	-36	-19	-26	-32	6
4.70933	-85	-90	-65	9	-76	-22	-60	-23	-9	-44													4.70933	-36	-22	-41	-1	9	-33	-20	-27	-29	4
4.71467	-84	-89	-63	6	-80	-23	-63	-22	-8	-44													4.71467	-32	-24	-40	1	10	-38	-21	-33	-31	4
4.72	-87	-89	-65	3	-76	-22	-64	-22	-8	-45													4.72	-35	-24	-39	4	10	-36	-19	-32	-37	3
4.72533	-92	-91	-68	3	-72	-21	-66	-18	-5	-47													4.72533	-38	-23	-42	1	8	-36	-20	-25	-34	1
4.73067	-87	-91	-65	6	-71	-19	-66	-20	-8	-44													4.73067	-36	-19	-41	-2	8	-36	-24	-27	-31	4
4.736	-88	-88	-64	2	-71	-22	-65	-19	-5	-48													4.736	-37	-21	-42	-2	12	-41	-25	-25	-36	4
4.74133	-87	-90	-65	6	-70	-21	-65	-24	-2	-44													4.74133	-40	-17	-41	-1	10	-37	-21	-27	-30	4
4.74667	-85	-89	-62	5	-72	-21	-67	-26	-8	-45													4.74667	-40	-16	-42	-1	9	-38	-20	-27	-32	3
4.752	-83	-92	-60	13	-73	-28	-64	-24	-5	-46													4.752	-38	-16	-46	2	8	-40	-21	-25	-32	8
4.75733	-86	-92	-59	9	-75	-31	-63	-26	-4	-43													4.75733	-35	-16	-47	0	9	-37	-23	-28	-32	10
4.76267	-87	-90	-60	7	-79	-29	-66	-22	-4	-42													4.76267	-38	-19	-47	0	11	-37	-20	-27	-31	5
4.768	-86	-92	-63	10	-77	-27	-60	-20	-6	-44													4.768	-36	-18	-46	0	13	-35	-20	-24	-30	1
4.77333	-87	-89	-64	4	-74	-26	-63	-25	-7	-44													4.77333	-36	-16	-43	-1	14	-36	-20	-25	-33	0
4.77867	-85	-90	-63	7	-75	-29	-66	-25	-3	-47													4.77867	-39	-18	-39	4	16	-35	-22	-26	-31	0
4.784	-86	-87	-63	6	-77	-27	-67	-25	-8	-47													4.784	-39	-18	-37	0	11	-38	-21	-25	-32	1
4.78933	-86	-91	-67	6	-75	-26	-65	-21	-6	-49													4.78933	-39	-19	-40	-3	14	-33	-21	-28	-34	-1
4.79467	-91	-89	-64	9	-78	-25	-65	-21	-3	-49													4.79467	-41	-22	-42	-1	13	-35	-21	-26	-34	6
4.8	-92	-91	-63	7	-80	-27	-64	-23	-3	-44													4.8	-45	-19	-48	3	12	-36	-22	-28	-34	5
4.80533	-87	-87	-62	10	-76	-25	-63	-27	-2	-45													4.80533	-44	-16	-46	1	14	-38	-21	-29	-31	7
4.81067	-87	-89	-65	8	-74	-23	-62	-27	-3	-44													4.81067	-40	-18	-43	1	13	-33	-18	-27	-30	9
4.816	-90	-86	-63	6	-73	-23	-64	-27	-1	-42													4.816	-40	-18	-39	-3	11	-36	-18	-27	-30	10
4.82133	-87	-87	-65	7	-77	-26	-65	-30	-8	-49													4.82133	-37	-22	-42	2	12	-36	-20	-25	-31	6
4.82667	-87	-87	-64	11	-75	-25	-61	-27	-9	-52													4.82667	-36	-19	-40	1	13	-41	-19	-29	-33	8
4.832	-91	-88	-63	11	-76	-23	-60	-26	-9	-53													4.832	-43	-18	-43	-2	10	-41	-19	-36	-34	6
4.83733	-92	-84	-64	8	-74	-24	-63	-26	-5	-48													4.83733	-41	-21	-41	-2	14	-40	-19	-31	-32	3
4.84267	-87	-84	-63	15	-79	-24	-63	-30	-10	-45													4.84267	-39	-19	-41	-3	13	-38	-14	-30	-30	5
4.848	-84	-92	-60	8	-77	-20	-63	-26	-9	-49													4.848	-41	-15	-40	-1	10	-39	-17	-33	-33	5
4.85333	-85	-92	-62	8	-72	-24	-65	-27	-8	-48													4.85333	-41	-17	-37	0	14	-36	-19	-32	-35	3
4.85867	-84	-87	-64	7	-73	-21	-63	-28	-8	-45													4.85867	-44	-22	-37	1	12	-42	-19	-31	-30	0
4.864	-85	-90	-65	12	-75	-20	-60	-26	-5	-47													4.864	-42	-18	-39	1	12	-43	-19	-34	-27	2
4.86933	-82	-89	-64	10	-77	-22	-59	-29	-4	-47													4.86933	-40	-18	-41	-1	14	-41	-20	-30	-31	5
4.87467	-82	-92	-60	9	-75	-19	-60	-28	-1	-47													4.87467	-39	-20	-41	-2	12	-35	-18	-26	-29	2
4.88	-83	-93	-61	8	-76	-22	-66	-27	-2	-48													4.88	-40	-21	-40	1	14	-40	-15	-29	-29	3
4.88533	-83	-89	-62	9	-74	-20	-66	-29	-8	-45													4.88533	-40	-20	-42	0	15	-39	-19	-26	-30	1
4.89067	-80	-93	-59	10	-76	-22	-64	-24	-8	-45													4.89067	-42	-20	-36	-4	16	-43	-15	-28	-35	2
4.896	-82	-91	-63	12	-77	-24	-66	-22	-9	-45													4.896	-41	-16	-40	-3	17	-39	-13	-31	-31	2
4.90133	-83	-88	-62	11	-79	-24	-64	-23	-11	-47													4.90133	-39	-18	-38	-3	15	-37	-14	-28	-29	1
4.90667	-81	-86	-58	9	-81	-20	-67	-23	-7	-48													4.90667	-38	-21	-44	-3	13	-34	-18	-29	-32	4
4.912	-85	-95	-59	11	-85	-21	-67	-22	-5	-43													4.912	-40	-18	-41	-1	11	-35	-19	-32	-34	2
4.91733	-83	-92	-58	11	-82	-23	-69	-28	-4	-46													4.91733	-42	-20	-40	1	12	-40	-23	-30	-34	0
4.92267	-83	-89	-58	11	-78	-25	-65	-25	-8	-46													4.92267	-41	-19	-39	-4	11	-39	-21	-28	-34	5
4.928	-82	-90	-60	10	-79	-22	-65	-28	-4	-45													4.928	-41	-18	-40	-4	11	-44	-18	-31	-35	4
4.93333	-82	-92	-54	11	-81	-23	-59	-28	-3	-46													4.93333	-39	-16	-44	-2	12	-41	-19	-31	-36	2
4.93867	-83	-95	-61	12	-84	-22	-62	-25	-4	-44													4.93867	-34	-19	-38	2	10	-39	-19	-29	-32	0
4.944	-83	-88	-58	9	-84	-22	-66	-24	-2	-41													4.944	-42	-21	-42	1	11	-39	-19	-29	-32	2
4.94933	-85	-92	-57	8	-84	-25	-67	-24	-5	-43													4.94933	-40	-20	-40	-1	8	-41	-19	-32	-31	1
4.95467	-86	-91	-59	3	-85	-21	-63	-25	-4	-45													4.95467	-38	-22	-43	-1	10	-42	-23	-28	-36	4
4.96	-88	-94	-62	6	-81	-21	-62	-22	-5	-47													4.96	-42	-22	-37	0	12	-47	-20	-27	-32	3
4.96533	-88	-94	-60	8	-85	-22	-67	-24	-4	-47													4.96533	-41	-26	-39	1	12	-41	-20	-30	-32	3
4.97067	-89	-91	-59	10	-83	-23	-70	-24	-2	-48													4.97067	-42	-23	-41	0	14	-43	-20	-33	-32	3
4.976	-85	-93	-55	4	-85	-26	-62	-27	-2	-50													4.976	-42	-21	-38	0	12	-42	-23	-33	-30	2
4.98133	-84	-95	-55	2	-84	-26	-67	-26	0	-47													4.98133	-39	-25	-39	-1	11	-40	-20	-32	-30	-2
4.98667	-82	-94	-56	4	-85	-26	-66	-25	-1	-46													4.98667	-40	-23	-37	2	14	-40	-18	-32	-32	2
4.992	-83	-95	-56	9	-80	-21	-67	-31	-3	-45													4.992	-41	-23	-40	3	14	-40	-18	-28	-32	3
4.99733	-88	-94	-57	7	-78	-21	-66	-31	-6	-47													4.99733	-42	-22	-41	-1	16	-41	-18	-26	-31	7
5.00267	-88	-93	-58	8	-81	-24	-69	-26	-6	-47													5.00267	-41	-23	-41	1	12	-43	-21	-28	-32	2
5.008	-92	-92	-55	8	-81	-26	-65	-25	-5	-50													5.008	-42	-23	-41	-1	12	-38	-22	-28	-32	3
5.01333	-87	-92	-58	9	-84	-23	-65	-23	-4	-49													5.01333	-42	-21	-38	1	13	-39	-23	-28	-33	4
5.01867	-89	-91	-56	14	-84	-24	-69	-21	-7	-47													5.01867	-46	-21	-39	-2	15	-43	-19	-28	-30	5
5.024	-86	-90	-55	12	-83	-21	-64	-26	-6	-51													5.024	-41	-22	-39	-2	15	-39	-20	-29	-29	3
5.02933	-88	-92	-56	10	-84	-22	-64	-26	-3	-50													5.02933	-40	-22	-41	0	14	-38	-23	-29	-31	1
5.03467	-88	-93	-58	7	-88	-21	-68	-28	-5	-50													5.03467	-42	-20	-41	0	13	-40	-22	-32	-31	0
5.04	-86	-97	-56	7	-86	-22	-69	-27	-1	-51													5.04	-41	-22	-39	-2	11	-40	-18	-33	-29	-2
5.04533	-87	-95	-56	10	-86	-19	-65	-25	-4	-44													5.04533	-43	-23	-41	0	10	-42	-18	-29	-28	-1
5.05067	-84	-94	-60	8	-90	-26	-66	-29	-1	-40													5.05067	-39	-26	-37	-1	12	-38	-21	-32	-30	4
5.056	-87	-92	-56	9	-88	-27	-67	-26	-4	-45													5.056	-39	-23	-40	-4	16	-36	-23	-31	-33	2
5.06133	-85	-89	-55	7	-88	-26	-65	-23	-2	-45													5.06133	-38	-24	-37	-3	16	-37	-26	-31	-27	0
5.06667	-91	-90	-56	5	-91	-22	-67	-24	-2	-47													5.06667	-45	-24	-38	-2	16	-38	-24	-30	-31	3
5.072	-91	-91	-57	9	-86	-23	-67	-27	-2	-46													5.072	-44	-23	-38	1	17	-38	-22	-30	-30	5
5.07733	-89	-94	-58	5	-87	-20	-66	-27	-1	-49													5.07733	-41	-23	-37	-1	18	-36	-17	-29	-32	-1
5.08267	-89	-94	-56	4	-85	-18	-67	-27	-4	-50													5.08267	-43	-23	-37	-2	20	-35	-18	-26	-31	-1
5.088	-88	-94	-58	7	-83	-17	-68	-25	-1	-48													5.088	-42	-23	-40	-2	15	-38	-18	-29	-31	3
5.09333	-86	-93	-57	11	-82	-14	-71	-28	1	-48													5.09333	-42	-26	-40	1	17	-38	-23	-24	-33	6
5.09867	-88	-90	-57	10	-82	-19	-70	-29	-1	-50													5.09867	-42	-24	-37	0	21	-38	-22	-28	-30	-1
5.104	-86	-92	-52	11	-81	-21	-68	-28	-4	-50													5.104	-41	-24	-41	-1	19	-36	-17	-27	-33	0
5.10933	-89	-90	-58	9	-82	-19	-64	-28	-3	-47													5.10933	-42	-23	-39	0	17	-42	-19	-30	-29	1
5.11467	-84	-94	-58	9	-85	-17	-69	-28	-3	-48													5.11467	-44	-22	-41	1	18	-43	-19	-29	-26	2
5.12	-88	-89	-59	7	-90	-17	-68	-31	-5	-45													5.12	-44	-25	-41	-3	15	-40	-23	-33	-28	1
5.12533	-91	-88	-57	10	-89	-20	-71	-29	-3	-47													5.12533	-39	-23	-42	2	10	-38	-20	-28	-29	0
5.13067	-91	-89	-55	7	-87	-16	-71	-28	-3	-49													5.13067	-40	-27	-43	-1	17	-36	-19	-31	-33	-2
5.136	-93	-88	-54	3	-86	-18	-70	-29	-3	-49													5.136	-41	-25	-39	0	15	-38	-18	-29	-32	1
5.14133	-91	-93	-52	6	-87	-15	-69	-28	-3	-48													5.14133	-42	-21	-48	-4	14	-37	-20	-31	-35	0
5.14667	-84	-93	-51	6	-89	-20	-73	-32	1	-47													5.14667	-41	-22	-43	-4	13	-37	-21	-32	-34	1
5.152	-87	-90	-54	8	-87	-19	-69	-27	3	-44													5.152	-41	-24	-43	-6	16	-39	-17	-28	-33	2
5.15733	-87	-94	-58	5	-88	-18	-69	-29	-3	-45													5.15733	-41	-22	-42	-5	18	-35	-20	-24	-34	1
5.16267	-87	-95	-55	8	-87	-19	-69	-25	-3	-43													5.16267	-40	-22	-44	-4	15	-36	-21	-24	-34	3
5.168	-89	-90	-56	11	-89	-17	-69	-30	-6	-45													5.168	-38	-24	-41	1	17	-38	-23	-26	-31	1
5.17333	-87	-89	-53	12	-88	-21	-69	-30	-4	-45													5.17333	-39	-24	-41	0	15	-37	-19	-28	-33	1
5.17867	-89	-93	-49	12	-86	-21	-73	-29	-1	-44													5.17867	-40	-22	-43	0	18	-38	-21	-27	-31	2
5.184	-93	-95	-55	11	-86	-21	-73	-27	-3	-49													5.184	-36	-23	-48	-1	15	-39	-19	-26	-33	0
5.18933	-91	-89	-56	7	-83	-22	-74	-25	-3	-48													5.18933	-36	-18	-44	-1	12	-37	-18	-27	-39	-3
5.19467	-91	-90	-54	11	-84	-20	-74	-29	-4	-48													5.19467	-38	-19	-42	0	12	-39	-17	-27	-35	1
5.2	-94	-93	-54	12	-81	-21	-72	-27	-2	-46													5.2	-38	-23	-45	0	12	-39	-21	-26	-31	1
5.20533	-95	-95	-58	8	-86	-21	-72	-31	-2	-46													5.20533	-37	-25	-42	0	12	-40	-21	-24	-29	-4
5.21067	-93	-92	-55	10	-86	-23	-74	-31	-1	-46													5.21067	-37	-25	-45	1	14	-36	-15	-30	-29	-1
5.216	-92	-90	-56	13	-89	-21	-73	-29	1	-45													5.216	-38	-26	-45	-2	14	-37	-14	-26	-30	-2
5.22133	-93	-91	-56	11	-86	-22	-75	-28	2	-45													5.22133	-37	-28	-43	0	16	-34	-18	-27	-34	-5
5.22667	-93	-89	-55	9	-85	-24	-75	-30	0	-46													5.22667	-42	-26	-38	0	12	-30	-17	-23	-34	-4
5.232	-92	-90	-50	9	-81	-21	-74	-33	-2	-46													5.232	-38	-27	-40	-3	10	-37	-16	-26	-31	-2
5.23733	-92	-90	-52	8	-83	-15	-76	-31	-2	-46													5.23733	-40	-21	-42	-3	10	-37	-18	-26	-35	-3
5.24267	-94	-89	-55	13	-89	-17	-75	-34	-1	-45													5.24267	-40	-22	-43	-3	12	-32	-17	-27	-33	0
5.248	-94	-87	-54	11	-89	-20	-79	-32	-3	-45													5.248	-39	-23	-45	-3	11	-29	-16	-24	-32	-3
5.25333	-92	-88	-56	13	-89	-22	-75	-28	-2	-49													5.25333	-43	-22	-43	-1	12	-31	-16	-25	-33	0
5.25867	-91	-88	-56	11	-87	-20	-74	-29	-3	-48													5.25867	-42	-21	-48	-1	15	-31	-14	-25	-34	-2
5.264	-92	-89	-51	9	-88	-21	-78	-29	0	-49													5.264	-44	-23	-50	-2	14	-30	-13	-24	-35	-4
5.26933	-91	-88	-51	9	-88	-22	-79	-29	1	-49													5.26933	-42	-26	-46	-6	13	-30	-14	-26	-37	-4
5.27467	-95	-89	-54	10	-85	-24	-74	-29	-4	-42													5.27467	-44	-25	-43	-5	12	-33	-11	-28	-35	-1
5.28	-95	-87	-55	13	-85	-24	-76	-28	-1	-46													5.28	-41	-30	-47	-1	13	-33	-14	-26	-33	0
5.28533	-94	-86	-57	9	-85	-22	-74	-27	-3	-47													5.28533	-44	-27	-46	-2	12	-38	-13	-26	-36	-1
5.29067	-92	-89	-57	13	-85	-19	-76	-29	-7	-47													5.29067	-46	-28	-48	-2	12	-35	-14	-27	-38	-3
5.296	-93	-88	-51	10	-89	-22	-77	-29	-4	-51													5.296	-43	-23	-47	-4	14	-33	-15	-26	-36	0
5.30133	-95	-87	-53	7	-96	-26	-77	-27	-6	-42													5.30133	-46	-23	-46	-2	13	-34	-13	-25	-39	2
5.30667	-94	-90	-50	10	-89	-24	-74	-31	-3	-45													5.30667	-40	-23	-46	-6	14	-34	-15	-28	-37	1
5.312	-91	-89	-51	12	-88	-19	-73	-33	-3	-44													5.312	-42	-23	-46	-4	11	-37	-14	-31	-39	-1
5.31733	-92	-89	-52	12	-86	-23	-78	-33	-10	-45													5.31733	-44	-24	-46	-5	11	-32	-14	-27	-41	-1
5.32267	-92	-89	-54	11	-87	-26	-77	-31	-5	-47													5.32267	-43	-27	-46	-6	16	-32	-15	-27	-38	1
5.328	-95	-94	-55	11	-91	-24	-80	-32	-5	-47													5.328	-44	-26	-45	0	15	-35	-13	-30	-35	1
5.33333	-92	-90	-58	11	-87	-25	-82	-34	-5	-47													5.33333	-44	-29	-47	-4	17	-32	-14	-26	-36	-4
5.33867	-98	-91	-53	8	-90	-24	-77	-32	-7	-49													5.33867	-43	-27	-43	-4	14	-31	-10	-25	-40	-2
5.344	-99	-93	-56	7	-94	-24	-77	-36	-5	-46													5.344	-44	-23	-44	-5	14	-31	-14	-28	-40	-3
5.34933	-93	-94	-53	10	-91	-23	-76	-34	-8	-44													5.34933	-47	-21	-42	-4	17	-29	-13	-29	-37	-2
5.35467	-93	-90	-53	10	-89	-25	-74	-31	-9	-45													5.35467	-45	-23	-45	-2	12	-32	-11	-34	-41	-4
5.36	-95	-92	-55	10	-89	-23	-77	-30	-6	-45													5.36	-42	-28	-43	-1	14	-28	-13	-34	-39	2
5.36533	-99	-94	-53	5	-94	-22	-76	-30	-7	-45													5.36533	-45	-27	-46	1	17	-30	-12	-35	-40	3
5.37067	-97	-91	-53	11	-90	-23	-76	-30	-4	-44													5.37067	-47	-27	-40	1	13	-29	-13	-33	-43	-5
5.376	-99	-88	-52	9	-92	-26	-78	-33	-9	-44													5.376	-45	-30	-43	-1	11	-31	-12	-28	-40	-4
5.38133	-101	-92	-54	10	-90	-26	-76	-31	-11	-43													5.38133	-41	-30	-46	1	14	-32	-11	-29	-39	-6
5.38667	-99	-91	-52	7	-88	-21	-82	-31	-9	-44													5.38667	-42	-27	-45	-3	11	-34	-11	-28	-39	-4
5.392	-96	-96	-48	12	-88	-23	-75	-30	-7	-45													5.392	-43	-23	-42	-1	16	-31	-9	-29	-37	-4
5.39733	-99	-95	-50	14	-89	-20	-79	-30	-8	-48													5.39733	-39	-26	-42	5	14	-33	-7	-26	-34	-2
5.40267	-98	-91	-49	14	-91	-22	-80	-30	-9	-46													5.40267	-41	-25	-43	-2	12	-33	-11	-26	-35	-1
5.408	-96	-92	-51	16	-91	-22	-80	-31	-4	-48													5.408	-43	-26	-40	-2	9	-28	-11	-29	-34	-1
5.41333	-98	-90	-49	13	-95	-21	-76	-32	-3	-50													5.41333	-47	-27	-44	-1	11	-28	-16	-28	-35	2
5.41867	-98	-92	-48	12	-91	-18	-77	-34	-8	-46													5.41867	-46	-25	-44	-1	13	-34	-14	-29	-35	0
5.424	-96	-94	-50	13	-93	-21	-74	-33	-14	-47													5.424	-43	-25	-42	-3	19	-34	-14	-31	-35	0
5.42933	-96	-92	-51	10	-92	-20	-80	-36	-11	-41													5.42933	-49	-28	-47	-5	18	-31	-11	-28	-36	0
5.43467	-98	-93	-49	14	-91	-23	-78	-34	-6	-38													5.43467	-43	-28	-41	-1	14	-28	-9	-32	-37	2
5.44	-101	-92	-48	14	-90	-24	-81	-37	-3	-37													5.44	-39	-29	-44	0	14	-30	-10	-33	-37	0
5.44533	-99	-93	-49	11	-90	-23	-80	-32	-7	-40													5.44533	-41	-26	-42	2	18	-29	-12	-33	-33	5
5.45067	-98	-93	-51	8	-91	-21	-78	-34	-6	-42													5.45067	-40	-24	-38	-2	16	-28	-10	-32	-34	4
5.456	-100	-93	-52	7	-91	-23	-74	-34	-10	-42													5.456	-42	-20	-43	4	14	-28	-9	-33	-38	0
5.46133	-97	-95	-49	10	-89	-21	-76	-35	-7	-41													5.46133	-46	-21	-43	0	14	-32	-12	-26	-36	0
5.46667	-97	-92	-48	12	-90	-19	-76	-30	-8	-42													5.46667	-44	-22	-46	-2	16	-28	-13	-27	-39	2
5.472	-97	-96	-50	15	-90	-16	-75	-34	-6	-41													5.472	-44	-25	-47	0	14	-34	-10	-30	-35	0
5.47733	-99	-94	-50	14	-90	-17	-74	-31	-5	-42													5.47733	-48	-22	-40	0	15	-31	-6	-34	-40	-1
5.48267	-99	-92	-51	12	-92	-14	-74	-32	-5	-43													5.48267	-43	-19	-39	1	17	-33	-10	-33	-42	2
5.488	-96	-92	-51	12	-93	-15	-76	-32	-8	-43													5.488	-45	-20	-36	2	16	-31	-11	-32	-38	1
5.49333	-95	-92	-42	15	-92	-15	-77	-30	-9	-41													5.49333	-45	-22	-37	0	19	-26	-10	-28	-39	0
5.49867	-97	-91	-50	15	-89	-15	-81	-33	-5	-41													5.49867	-42	-25	-38	1	16	-27	-11	-32	-35	2
5.504	-98	-93	-52	13	-86	-17	-80	-37	-4	-39													5.504	-48	-24	-37	1	22	-33	-7	-31	-39	1
5.50933	-96	-91	-52	16	-89	-18	-76	-34	-6	-41													5.50933	-41	-22	-37	1	18	-34	-6	-34	-35	1
5.51467	-96	-90	-49	13	-90	-19	-82	-32	-5	-38													5.51467	-45	-21	-38	3	19	-28	-9	-31	-36	5
5.52	-93	-87	-50	10	-91	-15	-80	-32	-4	-37													5.52	-44	-20	-34	2	17	-28	-12	-30	-36	4
5.52533	-94	-91	-49	14	-92	-11	-83	-32	-7	-40													5.52533	-44	-23	-34	1	20	-35	-11	-29	-36	6
5.53067	-93	-94	-51	12	-93	-12	-79	-34	-6	-40													5.53067	-41	-22	-35	-1	20	-30	-11	-32	-31	5
5.536	-94	-96	-49	12	-93	-13	-82	-37	-6	-42													5.536	-37	-21	-35	2	21	-30	-11	-33	-29	4
5.54133	-97	-93	-51	12	-91	-16	-79	-35	-5	-46													5.54133	-41	-20	-35	3	19	-32	-12	-34	-35	5
5.54667	-100	-95	-45	14	-91	-16	-78	-32	-4	-41													5.54667	-37	-19	-37	0	17	-29	-12	-29	-31	3
5.552	-97	-95	-41	16	-91	-16	-80	-32	-2	-37													5.552	-43	-18	-36	5	21	-28	-11	-29	-32	4
5.55733	-96	-96	-43	19	-93	-17	-79	-28	-2	-42													5.55733	-39	-18	-37	2	18	-25	-13	-28	-34	5
5.56267	-98	-92	-44	18	-95	-13	-76	-28	-4	-38													5.56267	-41	-19	-37	4	19	-27	-12	-28	-32	3
5.568	-97	-87	-43	17	-95	-16	-79	-28	-3	-39													5.568	-42	-19	-35	3	19	-28	-11	-29	-31	4
5.57333	-95	-90	-47	16	-93	-16	-77	-29	-1	-45													5.57333	-36	-24	-39	4	18	-26	-11	-30	-32	3
5.57867	-95	-91	-42	13	-88	-14	-77	-33	-5	-45													5.57867	-38	-24	-39	4	19	-29	-9	-30	-31	4
5.584	-95	-85	-44	13	-90	-12	-81	-36	-5	-41													5.584	-41	-26	-32	5	20	-28	-10	-31	-28	1
5.58933	-95	-88	-41	16	-90	-12	-81	-37	-6	-40													5.58933	-37	-24	-31	6	22	-27	-13	-26	-28	1
5.59467	-97	-90	-44	16	-89	-13	-82	-35	-3	-39													5.59467	-41	-23	-32	5	20	-27	-11	-28	-28	6
5.6	-96	-90	-45	13	-91	-14	-78	-31	-4	-41													5.6	-45	-24	-36	2	22	-25	-9	-31	-31	5
5.60533	-94	-92	-43	15	-88	-14	-79	-33	-1	-44													5.60533	-44	-19	-35	7	27	-26	-6	-29	-31	2
5.61067	-94	-90	-44	13	-88	-12	-76	-32	-3	-41													5.61067	-37	-18	-34	7	25	-27	-10	-28	-32	4
5.616	-95	-88	-47	12	-91	-11	-78	-31	-5	-39													5.616	-38	-19	-34	7	24	-27	-10	-24	-29	3
5.62133	-96	-89	-42	19	-90	-10	-77	-33	-2	-43													5.62133	-39	-21	-32	8	27	-24	-7	-23	-33	2
5.62667	-93	-87	-42	20	-85	-10	-78	-30	-6	-41													5.62667	-41	-20	-33	7	23	-25	-11	-25	-28	5
5.632	-93	-87	-44	20	-86	-16	-81	-31	-2	-38													5.632	-40	-16	-31	6	27	-23	-9	-28	-27	6
5.63733	-93	-86	-43	19	-90	-13	-79	-30	-3	-32													5.63733	-35	-17	-29	8	27	-21	-11	-26	-25	9
5.64267	-92	-88	-49	18	-91	-9	-79	-31	-4	-36													5.64267	-31	-14	-34	9	29	-24	-7	-24	-26	5
5.648	-90	-85	-47	19	-91	-11	-79	-29	-4	-37													5.648	-32	-12	-34	11	30	-26	-8	-21	-26	7
5.65333	-90	-85	-42	14	-90	-11	-79	-31	-4	-36													5.65333	-30	-15	-34	11	27	-24	-6	-20	-27	8
5.65867	-94	-86	-45	16	-92	-9	-81	-32	-4	-34													5.65867	-30	-17	-33	10	28	-22	-5	-20	-25	11
5.664	-90	-87	-44	21	-88	-10	-76	-32	-3	-36													5.664	-30	-15	-32	8	28	-21	-1	-21	-29	15
5.66933	-93	-86	-44	20	-86	-11	-75	-34	-8	-34													5.66933	-33	-20	-34	11	25	-23	0	-21	-27	10
5.67467	-95	-91	-45	19	-88	-9	-75	-34	-8	-34													5.67467	-31	-19	-32	11	29	-25	-3	-21	-25	12
5.68	-92	-89	-40	20	-89	-9	-73	-31	-8	-34													5.68	-29	-14	-30	12	34	-22	-2	-20	-26	13
5.68533	-90	-84	-41	17	-86	-11	-73	-28	-5	-37													5.68533	-28	-13	-31	12	33	-23	1	-18	-26	11
5.69067	-95	-86	-40	18	-85	-10	-74	-25	-2	-38													5.69067	-32	-12	-29	14	31	-20	-2	-14	-19	9
5.696	-95	-85	-38	17	-90	-10	-78	-28	3	-39													5.696	-27	-10	-28	15	32	-20	0	-17	-21	14
5.70133	-94	-82	-45	19	-85	-10	-77	-29	2	-37													5.70133	-25	-12	-29	19	35	-16	-1	-16	-20	13
5.70667	-93	-84	-41	23	-84	-12	-78	-29	0	-36													5.70667	-26	-9	-28	19	34	-20	-1	-16	-18	15
5.712	-94	-83	-40	18	-83	-13	-78	-30	3	-37													5.712	-27	-6	-29	15	33	-20	4	-15	-20	10
5.71733	-91	-80	-35	18	-85	-11	-75	-26	-2	-39													5.71733	-32	-6	-25	15	32	-21	0	-15	-18	10
5.72267	-89	-81	-40	16	-87	-11	-74	-26	0	-34													5.72267	-28	-6	-24	16	33	-18	2	-14	-19	17
5.728	-87	-82	-36	13	-89	-10	-72	-29	-3	-39													5.728	-26	-5	-24	17	37	-16	6	-14	-17	20
5.73333	-89	-83	-33	15	-84	-11	-74	-29	-2	-37													5.73333	-24	-5	-26	17	31	-15	4	-11	-20	18
5.73867	-85	-81	-37	19	-80	-9	-75	-25	3	-37													5.73867	-21	-5	-27	21	35	-15	3	-8	-20	19
5.744	-87	-79	-37	17	-81	-7	-77	-25	5	-32													5.744	-24	-5	-23	19	40	-15	3	-12	-18	18
5.74933	-89	-80	-41	19	-80	-9	-76	-23	3	-36													5.74933	-22	-4	-26	17	38	-15	7	-10	-18	20
5.75467	-87	-78	-35	18	-82	-10	-75	-23	3	-35													5.75467	-22	-4	-23	22	38	-15	7	-10	-13	23
5.76	-81	-78	-36	16	-82	-9	-72	-28	2	-36													5.76	-21	-4	-17	28	37	-14	9	-12	-11	21
5.76533	-83	-80	-32	20	-83	-9	-75	-26	3	-33													5.76533	-22	-3	-17	29	40	-9	7	-8	-7	20
5.77067	-84	-79	-32	22	-76	-8	-74	-25	4	-32													5.77067	-19	-3	-17	24	39	-11	7	-9	-12	19
5.776	-87	-80	-32	19	-78	-8	-75	-24	5	-32													5.776	-18	0	-13	24	39	-8	11	-10	-10	20
5.78133	-83	-75	-29	21	-79	-8	-73	-25	3	-29													5.78133	-22	0	-15	28	41	-6	13	-11	-15	23
5.78667	-78	-80	-32	17	-77	-3	-74	-21	5	-33													5.78667	-20	4	-13	27	43	-11	9	-11	-11	25
5.792	-80	-80	-32	19	-80	-3	-72	-21	8	-34													5.792	-18	5	-14	31	43	-6	13	-12	-11	25
5.79733	-79	-79	-30	22	-73	-4	-74	-22	6	-27													5.79733	-13	5	-14	33	42	-3	15	-10	-7	28
5.80267	-77	-77	-29	22	-76	-5	-70	-22	4	-30													5.80267	-15	6	-14	30	45	-6	14	-5	-7	30
5.808	-75	-75	-25	24	-81	-7	-71	-16	5	-29													5.808	-18	4	-12	31	45	-10	16	-5	-7	24
5.81333	-71	-73	-28	25	-77	-5	-70	-20	5	-28													5.81333	-15	8	-12	33	48	-6	19	-6	-6	27
5.81867	-70	-72	-25	26	-76	0	-67	-18	8	-31													5.81867	-14	7	-12	34	48	-6	19	-2	-7	28
5.824	-75	-72	-27	26	-73	0	-69	-20	11	-26													5.824	-9	7	-9	34	50	-8	22	-1	-2	24
5.82933	-75	-72	-27	24	-75	3	-69	-22	11	-26													5.82933	-9	7	-10	35	49	-5	19	-1	-2	29
5.83467	-74	-71	-25	26	-74	3	-68	-17	13	-26													5.83467	-5	8	-6	33	50	-6	20	-1	-3	28
5.84	-74	-72	-23	26	-73	4	-69	-16	16	-25													5.84	-8	10	-7	35	54	-6	18	0	1	26
5.84533	-71	-69	-24	25	-74	0	-67	-14	18	-22													5.84533	-9	11	-7	37	55	-4	20	2	3	20
5.85067	-69	-66	-20	24	-70	0	-68	-16	11	-20													5.85067	-7	11	-2	42	56	-1	23	5	2	23
5.856	-68	-62	-23	25	-69	5	-70	-15	13	-25													5.856	-5	13	-7	43	55	-1	22	3	4	25
5.86133	-72	-63	-23	29	-69	4	-65	-15	15	-20													5.86133	-5	14	-6	43	59	-3	28	2	4	28
5.86667	-77	-67	-17	32	-66	3	-68	-13	18	-23													5.86667	-7	20	-2	46	56	0	29	4	4	32
5.872	-76	-67	-19	32	-68	0	-68	-12	17	-19													5.872	0	15	0	46	59	2	29	4	6	32
5.87733	-69	-66	-19	32	-68	2	-67	-12	18	-20													5.87733	-1	18	1	44	61	4	29	7	6	35
5.88267	-67	-65	-16	32	-69	5	-65	-11	19	-23													5.88267	2	18	-1	46	61	4	30	6	11	33
5.888	-68	-65	-15	33	-67	3	-65	-12	22	-18													5.888	5	15	0	46	59	4	33	3	10	34
5.89333	-66	-62	-16	30	-69	7	-64	-7	19	-21													5.89333	3	21	3	45	58	5	31	6	15	36
5.89867	-64	-63	-13	34	-69	6	-60	-7	21	-22													5.89867	2	20	3	46	62	7	33	7	14	34
5.904	-65	-62	-15	34	-68	9	-61	-7	18	-19													5.904	4	19	6	47	63	10	35	12	13	37
5.90933	-62	-63	-12	32	-68	12	-61	-3	22	-14													5.90933	3	16	5	48	65	8	35	12	13	39
5.91467	-62	-61	-13	31	-66	11	-64	-9	25	-15													5.91467	8	18	8	47	63	7	36	12	13	36
5.92	-66	-59	-9	38	-63	12	-64	-5	29	-12													5.92	6	16	4	53	65	11	42	9	13	39
5.92533	-61	-55	-7	36	-66	10	-59	-6	25	-10													5.92533	4	20	8	54	65	13	41	14	15	41
5.93067	-58	-58	-12	37	-63	13	-57	-5	29	-11													5.93067	4	22	8	56	68	17	40	10	17	44
5.936	-60	-59	-11	37	-61	17	-60	-4	26	-14													5.936	8	25	10	54	69	14	37	12	15	45
5.94133	-56	-56	-10	34	-61	19	-58	-5	29	-18													5.94133	8	25	13	57	71	13	44	12	16	40
5.94667	-57	-57	-9	37	-61	16	-58	-3	28	-12													5.94667	12	25	9	56	70	18	42	12	18	37
5.952	-54	-58	-7	36	-58	19	-60	0	28	-10													5.952	12	27	10	57	71	19	42	18	17	38
5.95733	-56	-58	-2	44	-59	17	-57	-3	30	-7													5.95733	15	26	12	58	72	19	44	17	20	36
5.96267	-52	-58	-6	44	-58	18	-56	1	29	-7													5.96267	14	27	12	55	72	16	47	18	22	37
5.968	-52	-59	-4	47	-55	19	-58	-3	32	-14													5.968	15	27	13	58	76	18	45	16	21	38
5.97333	-53	-56	-3	48	-53	20	-55	1	36	-13													5.97333	15	26	16	61	77	16	48	15	28	37
5.97867	-55	-50	-2	47	-56	21	-53	3	34	-11													5.97867	16	26	17	56	78	21	47	21	30	39
5.984	-59	-52	0	49	-53	22	-50	1	37	-12													5.984	19	26	20	59	81	19	47	20	29	39
5.98933	-51	-53	-4	47	-55	27	-47	7	40	-8													5.98933	17	25	21	63	79	18	48	22	27	42
5.99467	-52	-49	-3	46	-52	26	-51	4	39	-4													5.99467	19	28	22	64	77	20	50	21	25	46
6	-49	-52	0	50	-55	25	-49	5	36	-7													6	19	27	22	65	83	25	54	24	25	43
6.00533	-47	-52	2	49	-55	25	-47	8	37	-8													6.00533	16	30	19	63	79	21	49	23	25	48
6.01067	-49	-47	1	50	-48	23	-48	6	40	-8													6.01067	18	30	17	64	81	26	49	21	25	48
6.016	-47	-43	0	49	-50	24	-50	5	42	-6													6.016	19	32	20	64	83	23	50	20	30	47
6.02133	-49	-47	4	51	-53	22	-45	6	37	-2													6.02133	20	30	25	67	79	21	55	19	30	49
6.02667	-45	-47	5	50	-52	26	-47	8	37	-6													6.02667	24	36	24	69	79	20	58	23	31	48
6.032	-50	-46	4	53	-52	26	-44	13	38	-4													6.032	26	35	22	70	83	22	53	22	30	49
6.03733	-49	-47	2	54	-47	33	-45	10	42	-2													6.03733	26	36	27	68	81	20	54	20	29	50
6.04267	-45	-46	1	55	-46	36	-47	10	44	1													6.04267	25	38	25	67	82	19	56	25	31	49
6.048	-44	-44	2	53	-50	37	-45	7	44	-3													6.048	23	38	25	68	86	21	55	19	33	45
6.05333	-44	-44	2	51	-49	35	-46	8	42	-3													6.05333	26	36	25	68	85	25	61	22	34	46
6.05867	-47	-44	2	53	-51	36	-42	11	41	-1													6.05867	26	34	23	69	86	24	58	25	36	47
6.064	-42	-40	4	51	-44	34	-44	10	44	-2													6.064	23	38	28	67	83	24	59	26	32	49
6.06933	-42	-41	-1	54	-46	32	-46	9	47	0													6.06933	26	41	27	70	86	22	59	28	34	50
6.07467	-44	-43	6	56	-44	38	-43	15	46	0													6.07467	24	36	30	73	87	22	56	29	35	47
6.08	-38	-42	8	58	-46	34	-42	15	46	2													6.08	25	39	31	74	88	28	60	28	35	45
6.08533	-39	-45	7	57	-44	34	-43	10	50	-3													6.08533	27	37	25	72	91	28	63	28	33	46
6.09067	-41	-42	4	56	-43	35	-46	11	48	2													6.09067	27	36	25	75	94	27	63	25	31	47
6.096	-43	-40	7	57	-45	41	-45	9	48	2													6.096	27	40	28	75	90	33	57	27	36	50
6.10133	-41	-40	8	57	-44	42	-44	17	52	3													6.10133	24	39	27	77	89	34	57	24	38	47
6.10667	-42	-36	5	56	-43	40	-43	17	52	5													6.10667	26	40	25	72	89	33	59	23	41	46
6.112	-41	-34	6	61	-41	41	-39	16	53	2													6.112	26	39	27	73	88	32	57	25	39	51
6.11733	-41	-37	7	58	-39	42	-39	13	47	3													6.11733	27	41	31	72	85	29	61	27	37	50
6.12267	-39	-35	4	58	-42	40	-40	17	55	7													6.12267	26	39	28	74	87	28	61	27	36	51
6.128	-39	-37	7	58	-41	38	-44	16	52	9													6.128	23	37	30	72	83	30	61	24	31	48
6.13333	-38	-35	6	55	-41	38	-42	16	49	6													6.13333	26	38	31	76	84	30	61	25	39	47
6.13867	-42	-39	9	58	-36	37	-43	14	47	7													6.13867	26	38	32	75	85	29	64	25	35	48
6.144	-37	-37	7	59	-41	39	-39	13	53	10													6.144	27	38	33	75	87	30	61	27	35	49
6.14933	-43	-37	4	57	-40	42	-36	13	52	5													6.14933	24	37	33	74	87	29	60	28	34	47
6.15467	-40	-40	2	57	-43	44	-35	14	53	6													6.15467	24	41	32	74	89	29	62	28	33	46
6.16	-43	-37	0	59	-43	41	-39	15	51	7													6.16	24	40	32	72	86	33	60	29	35	45
6.16533	-40	-38	3	68	-40	43	-37	19	48	2													6.16533	21	41	29	77	87	29	60	31	38	46
6.17067	-41	-35	7	63	-37	45	-39	18	48	2													6.17067	23	40	32	80	84	30	60	28	39	49
6.176	-42	-36	3	59	-37	41	-39	16	52	2													6.176	24	42	30	77	85	24	60	26	36	51
6.18133	-39	-36	2	60	-38	44	-34	18	50	5													6.18133	25	41	30	76	85	24	64	24	35	51
6.18667	-42	-34	5	62	-42	44	-30	18	56	4													6.18667	28	42	30	75	88	23	59	31	37	50
6.192	-44	-34	6	63	-42	45	-33	13	58	8													6.192	26	41	30	74	85	25	59	27	39	52
6.19733	-43	-36	7	59	-39	43	-33	11	54	2													6.19733	28	42	32	74	84	28	60	26	34	49
6.20267	-46	-39	6	60	-42	43	-33	14	52	3													6.20267	28	39	29	76	85	27	61	28	34	45
6.208	-43	-44	1	63	-45	40	-35	14	50	4													6.208	27	43	29	78	85	26	61	27	35	49
6.21333	-44	-41	2	62	-45	43	-33	16	52	5													6.21333	25	42	30	77	86	24	61	28	30	46
6.21867	-46	-39	3	60	-41	38	-34	17	50	7													6.21867	26	41	28	75	87	27	62	27	31	47
6.224	-46	-37	3	62	-39	40	-35	23	52	10													6.224	24	36	24	73	85	23	58	30	29	47
6.22933	-45	-37	5	61	-39	39	-32	21	54	8													6.22933	22	40	26	77	83	23	59	25	34	49
6.23467	-44	-35	2	64	-39	40	-36	17	53	4													6.23467	22	41	29	78	81	28	56	22	30	47
6.24	-47	-39	2	63	-41	44	-37	19	47	11													6.24	23	36	28	79	85	26	58	22	29	45
6.24533	-50	-35	1	63	-41	44	-35	16	47	4													6.24533	20	35	26	77	84	25	55	22	32	46
6.25067	-49	-38	1	61	-37	38	-34	17	52	5													6.25067	21	42	22	75	85	27	55	24	34	43
6.256	-51	-35	0	61	-38	37	-34	13	52	6													6.256	21	40	25	73	89	24	58	26	30	43
6.26133	-47	-36	-1	59	-39	38	-32	15	53	8													6.26133	21	38	25	69	87	20	56	25	32	39
6.26667	-48	-35	4	57	-42	44	-33	19	56	7													6.26667	17	35	27	69	88	17	54	24	27	40
6.272	-46	-38	2	61	-39	40	-31	21	51	2													6.272	19	36	28	72	86	16	55	22	31	38
6.27733	-48	-36	3	59	-37	41	-34	20	55	5													6.27733	18	36	27	65	86	17	52	22	26	41
6.28267	-50	-39	3	60	-36	42	-35	16	53	3													6.28267	16	36	25	66	86	21	52	20	25	37
6.288	-50	-41	5	60	-38	42	-34	20	53	4													6.288	23	34	21	71	80	18	53	20	23	39
6.29333	-50	-42	2	54	-42	39	-37	15	47	2													6.29333	21	35	23	68	79	17	52	21	26	40
6.29867	-54	-41	0	56	-39	41	-37	17	46	3													6.29867	18	35	24	66	75	21	53	22	24	39
6.304	-52	-38	-3	57	-44	41	-37	15	47	5													6.304	12	36	25	68	76	18	53	17	23	44
6.30933	-52	-37	-8	56	-47	47	-40	13	49	2													6.30933	12	34	22	66	77	18	48	18	27	41
6.31467	-53	-37	-4	53	-44	41	-37	11	48	3													6.31467	16	31	22	66	74	18	48	19	23	41
6.32	-50	-44	-1	55	-42	44	-39	7	40	5													6.32	13	31	21	66	77	19	49	20	23	41
6.32533	-53	-45	-6	51	-41	42	-43	13	44	5													6.32533	9	27	20	64	74	16	49	18	24	39
6.33067	-51	-43	-3	52	-42	44	-41	13	46	0													6.33067	12	26	22	65	75	12	49	16	26	43
6.336	-54	-43	-6	50	-46	44	-39	17	45	-1													6.336	12	26	17	65	71	10	49	18	21	40
6.34133	-58	-43	-7	56	-47	43	-42	13	44	-2													6.34133	10	27	17	63	71	12	48	16	22	41
6.34667	-59	-41	-4	54	-47	43	-42	10	39	0													6.34667	5	29	23	60	70	14	46	17	17	40
6.352	-56	-46	-6	51	-46	39	-45	13	40	1													6.352	5	27	22	62	69	15	43	14	24	40
6.35733	-58	-48	-8	51	-48	40	-45	13	37	-1													6.35733	8	27	20	57	66	13	41	14	21	38
6.36267	-58	-47	-11	53	-51	36	-43	14	41	-7													6.36267	5	26	17	57	69	14	46	18	17	39
6.368	-57	-50	-8	52	-49	38	-48	14	38	-7													6.368	3	26	15	52	70	16	45	12	15	35
6.37333	-60	-49	-8	50	-48	33	-44	14	39	-3													6.37333	2	23	10	57	74	11	38	13	20	31
6.37867	-62	-48	-12	47	-54	40	-43	11	40	0													6.37867	4	18	13	59	70	7	37	9	17	32
6.384	-64	-49	-9	51	-54	35	-43	12	36	-1													6.384	4	21	8	56	67	8	40	11	15	31
6.38933	-64	-49	-13	52	-50	33	-46	7	37	-4													6.38933	-2	14	9	53	66	5	41	6	17	30
6.39467	-66	-47	-14	50	-51	36	-48	10	35	-7													6.39467	2	20	8	58	68	8	41	5	16	28
6.4	-67	-49	-18	49	-54	37	-51	11	36	-9													6.4	1	17	10	54	66	6	38	7	16	30
6.40533	-64	-51	-17	53	-51	38	-49	11	33	-11													6.40533	0	16	11	51	65	5	33	9	11	28
6.41067	-65	-55	-13	49	-53	33	-50	7	31	-10													6.41067	-1	15	8	49	65	5	34	12	8	34
6.416	-66	-56	-15	46	-53	33	-54	12	30	-14													6.416	-1	20	8	50	64	5	31	11	11	28
6.42133	-66	-55	-17	46	-51	30	-55	11	31	-11													6.42133	-3	19	5	51	67	3	34	5	10	28
6.42667	-67	-56	-17	47	-49	29	-59	9	28	-6													6.42667	-1	19	6	50	62	-2	30	3	11	27
6.432	-67	-57	-13	43	-52	31	-59	8	27	-13													6.432	-7	14	4	55	60	-1	29	0	12	22
6.43733	-67	-56	-11	44	-54	31	-54	7	27	-12													6.43733	-7	14	1	51	63	-2	29	5	7	24
6.44267	-70	-56	-16	42	-57	31	-52	8	30	-10													6.44267	-3	15	0	49	60	-2	33	3	6	29
6.448	-71	-55	-19	42	-57	29	-58	5	32	-13													6.448	-7	17	4	51	57	-4	33	8	7	32
6.45333	-67	-60	-19	40	-60	28	-56	4	30	-13													6.45333	-10	10	-1	50	57	-6	29	4	9	27
6.45867	-68	-61	-21	36	-60	30	-59	0	27	-16													6.45867	-13	12	-1	43	55	-9	27	3	7	24
6.464	-69	-59	-20	40	-60	28	-61	1	29	-12													6.464	-13	9	-3	46	53	-5	29	5	5	20
6.46933	-70	-63	-20	41	-65	31	-62	4	22	-16													6.46933	-11	12	-2	46	52	-5	25	3	0	22
6.47467	-71	-64	-21	40	-65	36	-60	5	26	-17													6.47467	-12	10	2	42	49	-4	25	6	3	24
6.48	-71	-64	-22	36	-62	31	-59	-1	26	-22													6.48	-14	8	-3	40	48	-5	24	0	2	24
6.48533	-72	-66	-24	37	-62	34	-59	-2	22	-20													6.48533	-14	8	-4	41	51	-3	27	-3	-3	26
6.49067	-70	-63	-21	30	-64	31	-60	-2	22	-20													6.49067	-16	7	-4	44	48	-7	24	-3	0	21
6.496	-67	-65	-23	32	-63	31	-62	0	19	-19													6.496	-18	8	-6	43	48	-8	21	-4	0	21
6.50133	-78	-68	-25	37	-59	28	-63	-2	25	-18													6.50133	-17	5	-10	40	47	-11	21	-1	3	21
6.50667	-74	-66	-24	37	-65	29	-64	2	23	-22													6.50667	-21	5	-9	40	48	-10	19	-1	4	25
6.512	-77	-67	-22	34	-68	32	-63	2	20	-23													6.512	-22	4	-10	38	46	-10	23	-4	-1	25
6.51733	-78	-71	-26	35	-70	29	-69	2	22	-21													6.51733	-19	3	-8	39	40	-11	21	-5	-4	24
6.52267	-78	-69	-28	33	-68	29	-71	-2	19	-20													6.52267	-22	5	-11	41	43	-12	24	-5	-2	24
6.528	-77	-70	-32	33	-71	28	-67	2	17	-22													6.528	-20	5	-13	40	44	-11	20	-4	1	21
6.53333	-82	-73	-30	33	-73	27	-70	-1	17	-24													6.53333	-21	0	-14	41	49	-9	24	-6	5	23
6.53867	-81	-73	-29	33	-72	26	-69	-4	19	-23													6.53867	-26	0	-11	41	47	-16	21	-3	-2	26
6.544	-79	-73	-26	35	-71	24	-63	-4	17	-25													6.544	-24	0	-9	36	43	-12	21	-5	-4	21
6.54933	-84	-77	-27	31	-72	25	-67	-6	14	-23													6.54933	-23	0	-12	34	43	-13	22	-5	-5	19
6.55467	-87	-71	-29	33	-68	26	-68	-5	11	-30													6.55467	-25	-1	-14	37	41	-14	21	-5	-3	15
6.56	-83	-75	-31	31	-71	28	-73	-8	9	-25													6.56	-23	-2	-15	40	42	-16	24	-6	-7	13
6.56533	-87	-77	-31	31	-74	27	-69	-7	12	-23													6.56533	-26	3	-15	41	43	-14	20	-6	-6	15
6.57067	-89	-79	-35	31	-71	24	-73	-7	12	-22													6.57067	-27	0	-15	37	44	-14	19	-9	-11	13
6.576	-87	-80	-36	31	-71	24	-75	-9	15	-22													6.576	-28	-7	-18	37	40	-15	20	-7	-6	13
6.58133	-86	-78	-30	30	-67	19	-73	-6	14	-24													6.58133	-32	-5	-18	35	39	-18	22	-7	-10	11
6.58667	-83	-79	-28	31	-73	20	-75	-3	8	-25													6.58667	-31	-7	-16	33	36	-15	17	-5	-6	15
6.592	-84	-78	-36	28	-71	21	-72	-6	6	-26													6.592	-32	-9	-14	30	42	-15	15	-8	-3	13
6.59733	-83	-74	-32	24	-75	23	-74	-7	9	-27													6.59733	-28	-7	-20	32	38	-13	16	-7	-6	13
6.60267	-85	-80	-36	21	-78	19	-77	-8	9	-32													6.60267	-27	-4	-21	32	41	-14	20	-5	-10	17
6.608	-83	-82	-33	23	-74	20	-72	-8	10	-33													6.608	-30	-4	-21	28	42	-14	21	-7	-16	18
6.61333	-88	-86	-36	22	-75	22	-76	-9	8	-30													6.61333	-30	-4	-19	27	42	-16	20	-6	-16	15
6.61867	-86	-88	-35	24	-75	20	-76	-10	8	-32													6.61867	-31	-6	-18	29	37	-14	19	-8	-15	15
6.624	-85	-80	-36	25	-77	17	-77	-12	7	-29													6.624	-33	-9	-22	31	36	-15	24	-7	-16	14
6.62933	-87	-84	-36	24	-76	16	-77	-12	7	-30													6.62933	-35	-7	-27	29	37	-15	14	-9	-13	16
6.63467	-88	-81	-35	24	-75	15	-76	-10	5	-26													6.63467	-33	-3	-23	31	39	-14	13	-9	-10	14
6.64	-93	-82	-35	23	-79	17	-81	-14	7	-31													6.64	-33	-7	-17	29	39	-17	15	-8	-9	13
6.64533	-90	-84	-35	24	-78	17	-78	-14	4	-35													6.64533	-33	-11	-20	31	39	-16	16	-13	-10	13
6.65067	-89	-84	-37	20	-80	22	-80	-14	6	-32													6.65067	-34	-9	-24	29	40	-19	13	-15	-16	15
6.656	-90	-83	-36	23	-81	18	-80	-15	5	-34													6.656	-36	-9	-23	29	38	-20	12	-14	-15	15
6.66133	-93	-83	-39	20	-81	20	-84	-9	3	-31													6.66133	-34	-4	-20	29	40	-18	13	-11	-13	15
6.66667	-95	-85	-37	22	-80	20	-82	-11	3	-34													6.66667	-36	-8	-27	31	37	-17	16	-11	-17	15
6.672	-96	-86	-34	21	-79	19	-81	-9	7	-35													6.672	-36	-9	-28	26	38	-16	13	-9	-16	15
6.67733	-99	-85	-34	20	-78	18	-81	-17	6	-35													6.67733	-32	-6	-23	23	36	-22	9	-11	-13	13
6.68267	-103	-88	-37	21	-78	18	-79	-16	7	-34													6.68267	-33	-12	-26	20	32	-17	8	-14	-17	7
6.688	-101	-88	-39	17	-80	12	-79	-18	5	-33													6.688	-34	-8	-25	23	32	-23	9	-18	-20	7
6.69333	-103	-90	-42	21	-82	11	-85	-21	3	-38													6.69333	-36	-13	-27	22	30	-19	10	-17	-19	10
6.69867	-101	-91	-39	19	-85	15	-88	-15	3	-38													6.69867	-32	-10	-26	20	31	-15	11	-17	-15	9
6.704	-97	-89	-42	19	-86	15	-87	-18	1	-35													6.704	-36	-12	-25	21	28	-22	9	-19	-17	10
6.70933	-93	-90	-40	21	-85	11	-86	-16	0	-36													6.70933	-37	-13	-25	24	24	-25	10	-20	-18	9
6.71467	-95	-93	-42	20	-87	11	-86	-16	4	-34													6.71467	-38	-14	-25	22	32	-25	9	-19	-20	9
6.72	-94	-92	-44	14	-86	18	-83	-15	2	-36													6.72	-39	-16	-25	26	31	-19	9	-20	-22	7
6.72533	-95	-91	-40	13	-84	14	-85	-16	2	-40													6.72533	-40	-18	-28	21	30	-18	9	-17	-19	9
6.73067	-92	-91	-45	15	-84	14	-86	-14	4	-34													6.73067	-42	-17	-27	23	29	-21	8	-16	-22	7
6.736	-96	-90	-42	18	-83	8	-87	-18	4	-34													6.736	-40	-12	-24	17	30	-24	8	-15	-19	7
6.74133	-99	-91	-40	16	-81	11	-85	-14	6	-35													6.74133	-43	-13	-27	19	29	-25	12	-16	-20	8
6.74667	-99	-90	-44	17	-85	11	-86	-12	8	-36													6.74667	-35	-16	-24	19	25	-23	10	-15	-21	10
6.752	-96	-91	-44	19	-87	7	-85	-17	3	-38													6.752	-40	-12	-25	18	27	-23	9	-17	-24	7
6.75733	-97	-90	-41	17	-87	8	-85	-13	1	-35													6.75733	-39	-13	-28	22	24	-23	11	-16	-25	8
6.76267	-100	-87	-42	13	-86	9	-86	-20	-3	-36													6.76267	-38	-10	-29	26	22	-25	14	-14	-25	10
6.768	-99	-90	-40	15	-83	9	-90	-17	-1	-35													6.768	-37	-15	-30	22	21	-25	12	-15	-24	7
6.77333	-99	-92	-42	14	-83	10	-91	-19	-2	-38													6.77333	-44	-14	-28	21	23	-27	11	-16	-26	10
6.77867	-97	-91	-41	12	-82	12	-88	-19	0	-37													6.77867	-41	-11	-27	16	27	-28	10	-18	-25	5
6.784	-100	-91	-40	13	-81	10	-89	-21	0	-36													6.784	-41	-11	-28	19	24	-27	4	-20	-23	12
6.78933	-101	-94	-41	12	-89	9	-89	-17	-2	-38													6.78933	-40	-12	-29	21	27	-27	5	-18	-21	12
6.79467	-96	-95	-42	17	-89	9	-88	-17	-1	-42													6.79467	-39	-12	-28	17	26	-27	7	-12	-22	14
6.8	-101	-93	-45	15	-85	11	-85	-22	-1	-42													6.8	-41	-16	-31	16	24	-27	4	-11	-25	8
6.80533	-102	-94	-44	17	-85	8	-93	-20	2	-42													6.80533	-38	-16	-30	21	25	-27	7	-16	-24	11
6.81067	-104	-95	-39	14	-87	12	-90	-21	0	-41													6.81067	-38	-15	-32	20	23	-26	11	-17	-24	8
6.816	-103	-97	-43	12	-88	11	-89	-22	2	-42													6.816	-41	-15	-35	18	23	-25	7	-17	-23	6
6.82133	-103	-99	-44	12	-87	7	-84	-18	-2	-45													6.82133	-41	-16	-30	21	20	-25	7	-18	-26	7
6.82667	-103	-94	-44	14	-85	8	-85	-19	-3	-43													6.82667	-38	-20	-27	20	19	-27	10	-15	-28	2
6.832	-102	-95	-42	16	-88	5	-86	-22	-5	-43													6.832	-38	-15	-31	21	20	-27	5	-14	-25	6
6.83733	-108	-93	-40	20	-85	6	-89	-19	-4	-40													6.83733	-38	-15	-31	17	25	-24	11	-14	-24	9
6.84267	-103	-92	-42	17	-89	12	-88	-25	-4	-43													6.84267	-38	-19	-30	16	22	-27	8	-15	-25	2
6.848	-101	-96	-44	16	-90	12	-87	-23	-1	-49													6.848	-37	-16	-32	19	21	-28	8	-17	-27	1
6.85333	-100	-100	-43	15	-93	12	-88	-22	1	-44													6.85333	-41	-16	-33	19	22	-31	8	-18	-28	3
6.85867	-100	-96	-44	16	-90	17	-90	-23	-2	-43													6.85867	-39	-16	-38	15	24	-27	8	-17	-30	6
6.864	-101	-94	-40	15	-89	11	-91	-19	0	-42													6.864	-40	-18	-37	18	21	-31	9	-18	-30	6
6.86933	-105	-96	-39	13	-85	13	-90	-20	-4	-45													6.86933	-44	-21	-32	22	24	-31	5	-20	-28	1
6.87467	-105	-93	-46	10	-88	13	-92	-20	-3	-46													6.87467	-40	-16	-30	18	22	-32	4	-20	-30	2
6.88	-102	-89	-50	11	-85	14	-92	-22	-1	-44													6.88	-41	-16	-31	16	22	-29	4	-20	-31	1
6.88533	-104	-93	-49	11	-89	14	-90	-21	0	-44													6.88533	-43	-20	-30	15	24	-28	7	-19	-28	4
6.89067	-102	-94	-50	9	-92	16	-90	-18	-4	-46													6.89067	-41	-17	-33	17	24	-27	10	-17	-28	3
6.896	-108	-94	-43	12	-88	15	-92	-22	-2	-46													6.896	-40	-19	-34	19	23	-28	8	-15	-25	1
6.90133	-107	-98	-46	10	-87	15	-96	-23	-1	-46													6.90133	-41	-20	-34	21	26	-31	5	-18	-28	5
6.90667	-106	-99	-45	10	-89	14	-96	-25	-4	-42													6.90667	-39	-19	-34	22	19	-31	3	-13	-27	2
6.912	-106	-100	-46	14	-93	16	-93	-26	-5	-43													6.912	-39	-18	-33	17	18	-28	3	-17	-33	3
6.91733	-102	-99	-42	13	-88	19	-94	-23	-4	-44													6.91733	-37	-20	-32	16	22	-25	8	-17	-33	2
6.92267	-103	-96	-43	10	-91	13	-90	-18	-4	-46													6.92267	-42	-20	-36	14	21	-26	7	-16	-27	5
6.928	-108	-94	-46	8	-89	15	-91	-19	-2	-46													6.928	-42	-18	-35	16	21	-30	10	-17	-27	3
6.93333	-108	-99	-48	8	-89	16	-90	-17	-1	-47													6.93333	-44	-18	-35	14	25	-28	8	-13	-27	3
6.93867	-107	-98	-46	7	-92	15	-88	-21	-5	-49													6.93867	-43	-20	-37	17	24	-30	9	-16	-29	5
6.944	-111	-94	-43	11	-89	17	-91	-20	-4	-50													6.944	-43	-17	-36	17	22	-26	7	-16	-30	3
6.94933	-110	-97	-43	13	-89	17	-92	-21	1	-50													6.94933	-43	-14	-37	17	25	-23	7	-13	-31	8
6.95467	-111	-98	-44	13	-88	20	-89	-18	-1	-50													6.95467	-43	-16	-33	17	26	-23	7	-16	-31	4
6.96	-110	-99	-45	15	-88	19	-91	-19	0	-48													6.96	-41	-18	-35	17	24	-27	5	-14	-32	5
6.96533	-110	-100	-42	13	-86	14	-91	-21	0	-49													6.96533	-44	-15	-32	15	22	-23	7	-13	-33	6
6.97067	-107	-99	-41	11	-90	20	-94	-19	-5	-50													6.97067	-40	-15	-32	18	27	-23	5	-15	-26	-2
6.976	-109	-101	-41	8	-90	20	-97	-16	-1	-46													6.976	-41	-16	-30	16	24	-26	10	-18	-31	0
6.98133	-108	-96	-42	11	-91	22	-94	-21	0	-48													6.98133	-44	-17	-33	18	23	-24	10	-17	-32	4
6.98667	-114	-97	-42	15	-91	16	-92	-23	-1	-55													6.98667	-45	-16	-31	16	21	-27	13	-14	-32	2
6.992	-110	-96	-39	16	-92	14	-93	-21	-2	-51													6.992	-43	-19	-32	20	20	-27	12	-15	-28	4
6.99733	-107	-95	-43	12	-89	17	-93	-17	-5	-48													6.99733	-43	-22	-30	17	22	-25	10	-16	-28	4
7.00267	-104	-99	-49	15	-90	15	-90	-20	1	-48													7.00267	-44	-20	-30	13	22	-32	7	-17	-30	5
7.008	-108	-99	-43	8	-94	19	-90	-21	1	-46													7.008	-44	-24	-32	13	21	-32	9	-17	-30	4
7.01333	-105	-103	-40	15	-93	19	-97	-19	3	-52													7.01333	-47	-21	-34	14	23	-25	5	-18	-31	2
7.01867	-105	-102	-37	14	-88	17	-94	-22	-1	-48													7.01867	-50	-19	-33	14	22	-25	3	-17	-30	3
7.024	-107	-105	-41	14	-89	15	-90	-21	-3	-47													7.024	-48	-18	-32	16	23	-26	6	-12	-31	2
7.02933	-106	-99	-39	12	-91	14	-89	-19	-4	-48													7.02933	-44	-16	-35	14	22	-26	7	-13	-32	1
7.03467	-108	-99	-38	13	-91	15	-92	-21	0	-52													7.03467	-47	-14	-36	16	24	-25	3	-14	-29	0
7.04	-106	-100	-39	13	-90	17	-92	-24	-1	-46													7.04	-47	-17	-36	15	25	-25	8	-16	-26	2
7.04533	-105	-104	-42	13	-90	22	-92	-22	-1	-46													7.04533	-46	-17	-34	16	20	-28	8	-15	-30	3
7.05067	-105	-103	-42	11	-87	23	-93	-23	-1	-47													7.05067	-47	-21	-34	14	25	-25	12	-12	-29	-2
7.056	-110	-100	-40	12	-86	23	-91	-20	0	-44													7.056	-45	-19	-34	16	25	-21	9	-8	-28	-2
7.06133	-109	-98	-42	15	-90	23	-95	-22	3	-47													7.06133	-46	-17	-34	17	28	-24	10	-5	-22	-1
7.06667	-109	-99	-40	19	-89	25	-92	-22	0	-45													7.06667	-43	-23	-29	12	23	-24	12	3	-28	-1
7.072	-108	-99	-35	16	-88	22	-91	-22	-1	-42													7.072	-41	-19	-31	16	17	-23	6	1	-26	2
7.07733	-107	-98	-36	17	-94	21	-92	-22	-2	-41													7.07733	-43	-16	-37	19	19	-22	8	0	-25	2
7.08267	-104	-96	-38	19	-87	24	-91	-17	1	-42													7.08267	-42	-15	-30	16	21	-18	11	6	-24	1
7.088	-107	-98	-43	20	-85	23	-88	-12	1	-36													7.088	-44	-15	-34	18	23	-14	14	17	-17	-1
7.09333	-106	-96	-39	22	-91	24	-88	-14	1	-41													7.09333	-45	-13	-35	20	23	-15	14	20	-21	1
7.09867	-108	-94	-38	17	-84	29	-87	-13	3	-43													7.09867	-48	-20	-34	18	23	-14	13	27	-19	5
7.104	-102	-94	-34	18	-83	28	-88	-12	5	-38													7.104	-48	-18	-34	13	24	-13	13	37	-16	5
7.10933	-104	-97	-31	20	-84	29	-91	-13	11	-35													7.10933	-46	-16	-38	20	23	-12	16	50	-17	2
7.11467	-102	-99	-31	29	-83	27	-90	-10	5	-37													7.11467	-45	-12	-38	18	19	-9	18	62	-17	-2
7.12	-100	-101	-33	29	-81	25	-87	-8	7	-34													7.12	-45	-15	-36	16	21	-7	22	75	-11	-1
7.12533	-101	-95	-33	31	-80	35	-84	-5	15	-30													7.12533	-45	-15	-35	19	22	-2	22	93	-9	-2
7.13067	-99	-93	-29	30	-81	35	-80	-4	14	-29													7.13067	-41	-18	-34	18	22	1	24	116	-10	-1
7.136	-97	-93	-32	33	-80	42	-73	-2	17	-24													7.136	-43	-16	-33	19	22	4	29	146	-4	-1
7.14133	-96	-88	-25	35	-81	45	-78	2	20	-17													7.14133	-45	-12	-37	21	24	10	36	175	4	-2
7.14667	-91	-85	-24	34	-76	47	-71	7	21	-19													7.14667	-46	-15	-35	20	27	11	43	207	7	2
7.152	-89	-86	-20	41	-76	55	-70	11	24	-12													7.152	-42	-17	-37	24	25	17	48	250	10	-2
7.15733	-86	-81	-19	48	-70	61	-71	18	25	-9													7.15733	-40	-18	-38	18	24	25	53	299	18	0
7.16267	-82	-79	-16	48	-66	62	-66	20	30	-7													7.16267	-43	-14	-32	18	20	31	64	352	26	-5
7.168	-76	-75	-9	56	-62	70	-61	27	35	0													7.168	-39	-15	-33	16	22	43	72	413	27	-2
7.17333	-68	-73	-7	60	-61	76	-55	34	45	10													7.17333	-41	-13	-28	21	27	46	84	482	35	-1
7.17867	-60	-67	-6	71	-55	85	-48	45	46	15													7.17867	-45	-13	-30	21	27	58	93	563	45	3
7.184	-52	-65	-1	82	-51	93	-42	53	55	31													7.184	-45	-10	-34	26	25	71	107	654	56	2
7.18933	-38	-54	6	90	-43	106	-36	65	61	42													7.18933	-46	-10	-29	30	27	89	122	747	71	2
7.19467	-28	-43	16	102	-33	117	-32	83	77	56													7.19467	-42	-8	-27	27	30	105	137	852	82	0
7.2	-16	-37	25	113	-22	142	-17	100	90	74													7.2	-41	-4	-26	29	35	122	154	972	94	2
7.20533	1	-28	38	129	-16	157	-7	118	97	94													7.20533	-39	-5	-28	32	38	141	173	1100	112	9
7.21067	12	-16	50	150	3	181	7	135	115	113													7.21067	-40	-4	-23	31	38	162	199	1239	130	14
7.216	33	-6	68	176	18	200	24	158	131	139													7.216	-36	0	-19	30	40	180	223	1388	152	12
7.22133	57	17	90	197	37	228	45	188	152	165													7.22133	-31	4	-14	36	43	209	254	1546	175	16
7.22667	87	35	105	226	62	263	60	218	177	198													7.22667	-26	5	-7	43	48	231	284	1718	198	16
7.232	115	61	127	265	87	300	90	255	205	240													7.232	-23	9	-4	42	57	259	312	1896	222	23
7.23733	154	85	161	303	120	340	117	293	238	282													7.23733	-14	12	3	50	60	287	349	2090	254	26
7.24267	194	116	192	349	154	385	151	345	273	325													7.24267	-5	19	8	54	67	314	383	2282	283	34
7.248	243	154	231	403	196	441	187	395	309	379													7.248	0	25	22	63	76	345	418	2483	311	33
7.25333	300	194	271	465	246	503	228	459	355	445													7.25333	10	34	34	70	83	379	461	2688	334	43
7.25867	364	245	319	532	300	572	280	524	409	513													7.25867	19	47	46	79	93	408	495	2897	371	54
7.264	434	298	377	612	365	646	333	601	464	590													7.264	36	56	62	89	109	442	540	3103	405	58
7.26933	513	359	436	700	438	724	393	685	527	677													7.26933	48	65	71	100	124	473	579	3309	436	67
7.27467	600	433	507	804	520	821	459	777	594	769													7.27467	63	76	88	108	140	507	625	3513	471	73
7.28	699	507	587	912	612	924	535	879	669	870													7.28	86	93	104	126	161	537	665	3712	504	84
7.28533	813	596	676	1036	710	1038	613	992	757	987													7.28533	110	110	125	142	184	567	705	3907	534	99
7.29067	933	693	772	1173	821	1160	700	1108	847	1109													7.29067	135	125	150	161	204	595	744	4091	566	111
7.296	1064	800	878	1318	945	1290	794	1239	942	1241													7.296	159	145	172	179	227	619	777	4262	597	126
7.30133	1210	917	998	1474	1077	1435	900	1378	1042	1380													7.30133	190	171	194	194	254	647	815	4417	625	139
7.30667	1362	1038	1123	1650	1218	1585	1008	1529	1154	1528													7.30667	219	195	220	209	275	666	846	4559	650	156
7.312	1528	1167	1252	1833	1376	1743	1126	1683	1271	1686													7.312	254	222	248	232	305	688	876	4684	671	173
7.31733	1701	1309	1400	2023	1543	1917	1246	1851	1387	1851													7.31733	287	248	277	255	338	706	905	4792	689	193
7.32267	1884	1461	1550	2228	1716	2096	1375	2026	1517	2023													7.32267	322	273	306	281	373	723	930	4873	714	214
7.328	2074	1620	1704	2450	1899	2280	1514	2206	1646	2206													7.328	364	302	340	303	407	733	955	4940	733	235
7.33333	2278	1780	1870	2672	2087	2473	1643	2392	1783	2395													7.33333	402	329	375	327	438	744	972	4987	747	257
7.33867	2479	1948	2038	2906	2279	2669	1781	2584	1915	2582													7.33867	439	360	404	350	475	750	986	5018	755	276
7.344	2692	2115	2211	3139	2478	2869	1922	2780	2054	2771													7.344	481	394	442	374	510	756	993	5025	766	300
7.34933	2898	2290	2388	3375	2680	3070	2071	2976	2197	2965													7.34933	527	423	471	402	548	758	1000	5012	776	321
7.35467	3114	2465	2571	3612	2885	3267	2210	3173	2335	3159													7.35467	569	454	504	427	583	757	1005	4980	778	339
7.36	3325	2643	2749	3856	3088	3468	2348	3366	2476	3347													7.36	610	485	537	449	617	753	1007	4928	778	363
7.36533	3536	2817	2924	4091	3287	3667	2491	3560	2610	3537													7.36533	653	514	563	471	650	746	1006	4864	772	386
7.37067	3736	2988	3102	4321	3487	3859	2624	3750	2741	3722													7.37067	692	544	594	493	686	738	1002	4782	771	407
7.376	3938	3158	3274	4553	3686	4051	2752	3936	2864	3898													7.376	732	571	622	517	716	730	998	4687	766	425
7.38133	4130	3316	3439	4773	3876	4233	2882	4112	2985	4067													7.38133	773	598	650	534	750	719	984	4583	763	451
7.38667	4316	3471	3599	4987	4057	4404	3003	4272	3101	4229													7.38667	811	628	673	558	776	711	972	4470	754	469
7.392	4494	3620	3750	5184	4225	4569	3112	4432	3207	4381													7.392	848	655	699	569	805	699	961	4345	741	486
7.39733	4658	3765	3893	5379	4390	4719	3220	4582	3310	4523													7.39733	879	677	722	589	827	688	951	4215	729	506
7.40267	4820	3902	4032	5560	4541	4866	3318	4721	3403	4652													7.40267	909	696	746	605	853	679	937	4077	719	521
7.408	4966	4025	4157	5717	4682	5003	3407	4856	3489	4776													7.408	939	716	763	625	873	664	923	3944	710	538
7.41333	5103	4139	4280	5874	4824	5126	3491	4976	3569	4885													7.41333	970	738	783	637	898	648	906	3808	695	554
7.41867	5225	4242	4385	6015	4942	5235	3572	5086	3639	4989													7.41867	998	760	804	649	917	638	890	3670	684	568
7.424	5340	4339	4485	6148	5052	5341	3635	5183	3703	5081													7.424	1025	777	819	660	932	621	869	3524	670	582
7.42933	5448	4431	4578	6264	5157	5429	3698	5268	3758	5164													7.42933	1052	791	833	669	949	607	854	3387	658	592
7.43467	5545	4510	4660	6370	5248	5512	3754	5349	3808	5237													7.43467	1077	808	847	686	965	593	839	3251	649	605
7.44	5632	4579	4732	6466	5330	5586	3806	5418	3856	5297													7.44	1097	822	858	695	982	586	826	3119	639	623
7.44533	5707	4648	4795	6546	5403	5652	3849	5477	3902	5360													7.44533	1122	835	876	705	999	577	815	2991	633	635
7.45067	5777	4708	4854	6620	5472	5713	3890	5541	3941	5410													7.45067	1143	852	886	714	1008	569	803	2867	621	644
7.456	5837	4764	4911	6690	5536	5761	3929	5591	3973	5459													7.456	1165	865	899	726	1019	558	793	2752	616	656
7.46133	5898	4808	4960	6754	5593	5813	3960	5632	4006	5497													7.46133	1182	877	914	734	1033	547	781	2638	604	667
7.46667	5953	4852	5004	6814	5644	5854	3992	5671	4038	5539													7.46667	1200	886	931	742	1043	538	770	2533	598	682
7.472	6002	4895	5044	6865	5692	5890	4022	5707	4063	5571													7.472	1220	897	942	752	1057	536	763	2432	597	691
7.47733	6048	4936	5085	6913	5736	5926	4047	5746	4091	5605													7.47733	1247	910	954	762	1070	532	761	2338	598	708
7.48267	6093	4977	5123	6965	5777	5962	4073	5776	4111	5637													7.48267	1266	922	964	771	1079	526	757	2249	591	717
7.488	6136	5014	5155	7007	5825	5995	4104	5812	4135	5663													7.488	1287	939	976	786	1092	522	755	2174	588	731
7.49333	6182	5052	5190	7050	5867	6025	4131	5849	4163	5700													7.49333	1309	952	990	792	1113	521	752	2098	592	742
7.49867	6224	5093	5227	7102	5909	6056	4158	5879	4186	5736													7.49867	1330	964	999	804	1123	517	749	2030	588	756
7.504	6271	5130	5265	7151	5955	6093	4184	5910	4217	5767													7.504	1356	978	1014	817	1137	520	750	1968	592	768
7.50933	6320	5165	5305	7199	6001	6132	4220	5944	4248	5803													7.50933	1380	991	1034	827	1153	520	754	1908	593	782
7.51467	6371	5209	5346	7252	6047	6169	4256	5981	4280	5842													7.51467	1404	1006	1056	842	1168	518	761	1852	600	801
7.52	6427	5257	5387	7308	6095	6212	4291	6027	4311	5889													7.52	1432	1029	1071	854	1183	523	769	1799	609	813
7.52533	6486	5299	5434	7367	6149	6259	4326	6077	4343	5937													7.52533	1460	1044	1089	865	1202	529	775	1754	615	835
7.53067	6547	5348	5479	7427	6210	6308	4366	6127	4376	5987													7.53067	1488	1068	1110	881	1216	538	783	1714	628	852
7.536	6611	5400	5529	7498	6274	6361	4406	6178	4418	6036													7.536	1520	1084	1127	895	1240	545	792	1678	636	869
7.54133	6676	5458	5583	7566	6341	6418	4455	6237	4464	6097													7.54133	1547	1106	1146	912	1260	553	801	1645	646	886
7.54667	6752	5518	5643	7647	6411	6478	4508	6296	4513	6157													7.54667	1582	1129	1173	930	1282	563	813	1621	660	903
7.552	6830	5585	5706	7731	6489	6549	4561	6362	4572	6226													7.552	1616	1147	1195	946	1305	572	832	1593	672	926
7.55733	6913	5654	5771	7818	6566	6622	4622	6435	4621	6296													7.55733	1653	1172	1218	964	1325	587	846	1573	689	948
7.56267	7002	5728	5842	7911	6648	6697	4676	6512	4670	6374													7.56267	1690	1195	1246	983	1347	600	859	1556	707	966
7.568	7094	5806	5915	8010	6733	6776	4736	6590	4733	6457													7.568	1735	1218	1271	1006	1377	611	879	1543	724	986
7.57333	7190	5885	5993	8115	6831	6860	4801	6674	4794	6541													7.57333	1770	1244	1298	1019	1401	623	899	1532	736	1010
7.57867	7294	5971	6076	8228	6925	6949	4872	6763	4864	6630													7.57867	1813	1275	1325	1046	1430	643	924	1519	757	1032
7.584	7398	6060	6162	8339	7025	7045	4946	6852	4934	6728													7.584	1857	1298	1355	1067	1461	655	945	1516	778	1058
7.58933	7507	6147	6251	8461	7128	7141	5016	6949	5010	6819													7.58933	1899	1330	1384	1093	1490	671	969	1509	800	1083
7.59467	7624	6242	6346	8584	7243	7241	5099	7049	5087	6918													7.59467	1945	1362	1416	1119	1525	689	993	1509	823	1112
7.6	7740	6336	6444	8718	7355	7350	5178	7154	5164	7030													7.6	1993	1391	1451	1145	1557	709	1021	1511	847	1141
7.60533	7867	6437	6547	8852	7475	7466	5264	7267	5246	7140													7.60533	2044	1424	1483	1168	1589	729	1046	1512	870	1170
7.61067	7998	6551	6650	8994	7598	7586	5352	7380	5330	7251													7.61067	2091	1457	1517	1194	1626	747	1074	1518	893	1197
7.616	8133	6660	6755	9140	7726	7707	5435	7503	5416	7374													7.616	2145	1492	1555	1223	1660	769	1109	1532	921	1228
7.62133	8269	6773	6872	9289	7858	7832	5535	7628	5511	7492													7.62133	2201	1529	1595	1250	1695	789	1143	1543	949	1261
7.62667	8408	6887	6986	9442	7997	7958	5628	7756	5606	7625													7.62667	2255	1565	1633	1283	1729	810	1179	1557	982	1288
7.632	8558	7011	7104	9606	8130	8093	5728	7887	5705	7754													7.632	2311	1602	1670	1313	1768	842	1215	1570	1014	1323
7.63733	8711	7139	7234	9768	8274	8231	5836	8021	5801	7889													7.63733	2369	1640	1711	1342	1811	865	1251	1587	1046	1356
7.64267	8870	7264	7362	9938	8427	8375	5939	8166	5902	8026													7.64267	2429	1677	1749	1372	1848	891	1289	1605	1079	1390
7.648	9027	7396	7491	10116	8580	8519	6048	8312	6012	8169													7.648	2490	1719	1791	1403	1894	924	1330	1627	1116	1424
7.65333	9194	7533	7627	10292	8736	8673	6154	8459	6120	8315													7.65333	2553	1762	1836	1437	1939	948	1370	1652	1150	1461
7.65867	9363	7667	7763	10475	8895	8825	6268	8609	6232	8469													7.65867	2614	1802	1876	1466	1981	975	1411	1675	1187	1499
7.664	9535	7808	7906	10662	9056	8983	6386	8761	6346	8618													7.664	2677	1848	1922	1500	2024	1006	1453	1704	1233	1538
7.66933	9707	7956	8048	10853	9224	9145	6503	8915	6466	8777													7.66933	2748	1892	1972	1537	2064	1041	1500	1733	1272	1579
7.67467	9888	8104	8196	11051	9398	9310	6624	9081	6578	8940													7.67467	2816	1936	2021	1574	2116	1071	1549	1767	1315	1615
7.68	10077	8261	8342	11253	9569	9483	6749	9248	6701	9105													7.68	2889	1979	2064	1610	2167	1102	1597	1798	1356	1656
7.68533	10264	8416	8496	11459	9746	9658	6875	9415	6827	9274													7.68533	2957	2027	2113	1649	2216	1136	1649	1832	1399	1699
7.69067	10458	8568	8652	11663	9930	9829	7007	9588	6950	9442													7.69067	3028	2075	2165	1689	2265	1170	1701	1868	1452	1739
7.696	10652	8730	8811	11877	10117	10011	7137	9766	7082	9620													7.696	3104	2122	2219	1727	2315	1206	1751	1908	1503	1785
7.70133	10851	8898	8978	12098	10305	10191	7273	9945	7214	9797													7.70133	3174	2178	2274	1768	2372	1252	1807	1952	1548	1828
7.70667	11054	9060	9144	12317	10500	10379	7410	10128	7346	9978													7.70667	3251	2229	2327	1809	2420	1289	1866	1995	1603	1870
7.712	11256	9230	9316	12540	10695	10570	7543	10312	7483	10166													7.712	3334	2278	2377	1849	2474	1325	1927	2036	1651	1921
7.71733	11468	9400	9481	12772	10894	10762	7683	10504	7623	10349													7.71733	3413	2331	2432	1890	2530	1364	1985	2084	1706	1969
7.72267	11681	9576	9658	13006	11094	10958	7825	10698	7760	10538													7.72267	3490	2385	2485	1933	2588	1407	2048	2136	1761	2015
7.728	11901	9761	9835	13243	11301	11158	7969	10897	7905	10732													7.728	3577	2445	2547	1979	2646	1452	2111	2191	1818	2063
7.73333	12119	9938	10018	13485	11507	11363	8119	11092	8050	10926													7.73333	3659	2496	2601	2020	2705	1498	2178	2243	1884	2111
7.73867	12343	10118	10197	13725	11720	11569	8268	11295	8196	11125													7.73867	3745	2549	2665	2064	2765	1543	2248	2300	1943	2161
7.744	12568	10305	10382	13970	11932	11778	8416	11496	8345	11325													7.744	3830	2608	2723	2107	2822	1587	2322	2358	2003	2215
7.74933	12803	10491	10569	14217	12150	11986	8573	11705	8499	11532													7.74933	3919	2663	2782	2150	2878	1633	2390	2421	2064	2263
7.75467	13036	10684	10756	14472	12372	12206	8724	11918	8650	11741													7.75467	4010	2725	2840	2199	2939	1685	2463	2483	2131	2316
7.76	13265	10877	10948	14730	12595	12419	8881	12126	8806	11945													7.76	4101	2786	2902	2246	2998	1738	2535	2552	2199	2375
7.76533	13504	11072	11144	14984	12820	12638	9040	12338	8962	12161													7.76533	4193	2846	2969	2294	3066	1786	2608	2620	2269	2426
7.77067	13744	11271	11340	15248	13046	12862	9202	12554	9121	12376													7.77067	4289	2908	3029	2346	3124	1837	2689	2687	2344	2483
7.776	13987	11466	11539	15516	13276	13086	9362	12776	9281	12589													7.776	4374	2963	3094	2392	3187	1891	2765	2757	2413	2537
7.78133	14231	11666	11741	15780	13504	13310	9526	12999	9440	12804													7.78133	4465	3026	3159	2444	3252	1946	2848	2832	2486	2593
7.78667	14475	11870	11941	16044	13734	13537	9684	13223	9600	13024													7.78667	4562	3089	3225	2493	3321	2001	2934	2904	2562	2650
7.792	14725	12072	12142	16317	13976	13767	9851	13444	9762	13244													7.792	4662	3156	3292	2543	3379	2053	3015	2980	2636	2705
7.79733	14979	12278	12347	16587	14212	13997	10017	13667	9926	13467													7.79733	4758	3221	3359	2594	3450	2109	3101	3062	2712	2761
7.80267	15229	12486	12552	16860	14451	14230	10184	13896	10093	13686													7.80267	4852	3283	3425	2645	3518	2170	3190	3144	2792	2817
7.808	15481	12693	12763	17140	14691	14466	10351	14125	10261	13915													7.808	4949	3348	3495	2694	3587	2224	3282	3228	2870	2877
7.81333	15735	12901	12972	17416	14930	14702	10520	14355	10426	14140													7.81333	5049	3408	3563	2749	3656	2283	3372	3318	2952	2938
7.81867	15992	13111	13184	17695	15175	14937	10686	14586	10595	14369													7.81867	5146	3474	3633	2800	3720	2342	3459	3402	3038	2997
7.824	16250	13320	13394	17978	15417	15171	10857	14820	10763	14593													7.824	5246	3542	3696	2853	3784	2408	3558	3491	3119	3057
7.82933	16505	13532	13602	18260	15657	15410	11027	15052	10931	14821													7.82933	5350	3608	3768	2906	3858	2471	3651	3582	3200	3119
7.83467	16766	13746	13814	18537	15901	15650	11200	15284	11102	15054													7.83467	5447	3670	3831	2959	3927	2534	3749	3672	3287	3181
7.84	17029	13957	14029	18820	16147	15890	11373	15521	11269	15284													7.84	5548	3735	3904	3010	3994	2593	3848	3765	3379	3243
7.84533	17286	14168	14236	19101	16389	16133	11539	15757	11435	15512													7.84533	5647	3804	3969	3060	4063	2656	3940	3861	3468	3305
7.85067	17546	14381	14450	19382	16632	16378	11714	15991	11605	15740													7.85067	5750	3872	4038	3114	4131	2722	4040	3963	3557	3368
7.856	17808	14595	14661	19660	16883	16617	11886	16223	11774	15970													7.856	5848	3937	4110	3166	4200	2785	4141	4061	3649	3425
7.86133	18061	14803	14874	19944	17124	16853	12047	16455	11942	16198													7.86133	5947	4001	4176	3219	4268	2848	4241	4164	3744	3488
7.86667	18319	15013	15084	20223	17366	17090	12218	16692	12112	16423													7.86667	6050	4065	4244	3271	4339	2911	4341	4262	3831	3545
7.872	18575	15228	15294	20502	17611	17327	12390	16922	12278	16652													7.872	6148	4135	4313	3326	4408	2977	4448	4368	3924	3608
7.87733	18828	15439	15508	20780	17851	17564	12555	17152	12443	16878													7.87733	6252	4201	4377	3375	4473	3043	4547	4468	4015	3669
7.88267	19077	15649	15719	21053	18093	17801	12719	17381	12606	17102													7.88267	6348	4270	4443	3424	4541	3108	4649	4575	4113	3729
7.888	19331	15851	15924	21325	18329	18037	12890	17607	12768	17326													7.888	6445	4329	4514	3478	4606	3174	4757	4679	4207	3791
7.89333	19582	16059	16131	21601	18565	18263	13054	17841	12931	17546													7.89333	6544	4396	4577	3530	4670	3239	4861	4784	4300	3855
7.89867	19826	16258	16333	21868	18801	18495	13217	18062	13093	17767													7.89867	6644	4459	4646	3579	4736	3302	4963	4893	4394	3916
7.904	20075	16456	16534	22137	19037	18721	13378	18282	13253	17979													7.904	6737	4523	4712	3631	4803	3370	5069	5000	4492	3970
7.90933	20319	16661	16737	22398	19265	18946	13537	18500	13407	18195													7.90933	6833	4585	4780	3682	4865	3433	5172	5113	4589	4028
7.91467	20558	16863	16933	22661	19492	19172	13693	18718	13562	18404													7.91467	6922	4643	4839	3727	4926	3503	5275	5217	4681	4089
7.92	20792	17054	17130	22921	19712	19392	13845	18933	13718	18610													7.92	7015	4706	4901	3777	4988	3569	5381	5329	4779	4147
7.92533	21030	17243	17321	23174	19933	19609	13994	19147	13866	18815													7.92533	7103	4766	4959	3824	5048	3629	5486	5434	4875	4201
7.93067	21257	17431	17511	23423	20155	19822	14145	19354	14015	19017													7.93067	7192	4823	5019	3871	5110	3695	5586	5544	4969	4258
7.936	21486	17616	17692	23666	20364	20031	14296	19556	14162	19218													7.936	7276	4883	5080	3910	5170	3756	5687	5659	5062	4314
7.94133	21709	17796	17877	23908	20576	20237	14440	19754	14305	19415													7.94133	7361	4935	5140	3955	5229	3820	5788	5769	5151	4369
7.94667	21926	17974	18056	24143	20781	20437	14574	19955	14445	19604													7.94667	7446	4990	5197	3996	5281	3883	5891	5875	5242	4417
7.952	22135	18152	18235	24377	20981	20634	14714	20148	14582	19792													7.952	7526	5042	5252	4041	5341	3940	5990	5982	5333	4470
7.95733	22340	18325	18409	24602	21179	20825	14847	20336	14717	19976													7.95733	7607	5096	5303	4085	5390	4000	6089	6089	5425	4523
7.96267	22544	18494	18577	24825	21368	21021	14977	20522	14848	20151													7.96267	7681	5145	5358	4124	5443	4057	6188	6195	5515	4570
7.968	22740	18658	18740	25038	21557	21204	15106	20702	14968	20328													7.968	7755	5195	5403	4162	5495	4112	6284	6304	5603	4619
7.97333	22935	18808	18899	25249	21738	21383	15228	20875	15093	20496													7.97333	7832	5242	5448	4196	5543	4170	6377	6409	5695	4663
7.97867	23121	18963	19053	25448	21914	21554	15349	21043	15212	20656													7.97867	7901	5291	5500	4233	5590	4228	6471	6515	5781	4708
7.984	23303	19107	19204	25647	22087	21723	15461	21205	15327	20813													7.984	7962	5335	5547	4272	5638	4282	6562	6619	5860	4755
7.98933	23476	19251	19350	25836	22248	21887	15571	21365	15439	20963													7.98933	8025	5376	5588	4305	5680	4334	6650	6715	5943	4797
7.99467	23645	19387	19489	26017	22408	22040	15681	21520	15549	21108													7.99467	8090	5420	5630	4335	5724	4387	6734	6819	6024	4839
8	23804	19525	19625	26186	22563	22198	15782	21660	15646	21249													8	8150	5458	5668	4366	5768	4439	6821	6918	6102	4877
8.00533	23959	19653	19754	26356	22709	22335	15880	21802	15747	21383													8.00533	8204	5495	5708	4395	5800	4488	6898	7009	6178	4916
8.01067	24109	19780	19877	26519	22850	22472	15970	21932	15839	21511													8.01067	8261	5531	5738	4420	5838	4532	6982	7100	6251	4953
8.016	24250	19894	19997	26674	22981	22607	16058	22063	15927	21631													8.016	8306	5564	5772	4447	5873	4579	7061	7186	6323	4983
8.02133	24381	20002	20108	26810	23110	22730	16138	22188	16006	21744													8.02133	8354	5594	5804	4472	5905	4621	7135	7279	6389	5016
8.02667	24505	20105	20215	26951	23229	22847	16220	22302	16086	21856													8.02667	8397	5622	5832	4494	5929	4660	7205	7369	6463	5048
8.032	24625	20202	20312	27075	23338	22952	16293	22404	16163	21961													8.032	8438	5651	5859	4514	5962	4701	7279	7451	6526	5075
8.03733	24734	20291	20407	27199	23445	23053	16365	22508	16230	22056													8.03733	8475	5673	5888	4533	5985	4735	7345	7531	6589	5099
8.04267	24837	20378	20493	27309	23540	23155	16430	22600	16294	22142													8.04267	8503	5696	5909	4551	6005	4769	7406	7604	6647	5124
8.048	24931	20458	20574	27413	23631	23244	16488	22686	16355	22223													8.048	8536	5714	5928	4567	6029	4809	7466	7681	6706	5144
8.05333	25028	20530	20653	27506	23712	23325	16535	22769	16405	22299													8.05333	8565	5730	5947	4579	6047	4842	7521	7750	6758	5164
8.05867	25102	20597	20721	27593	23786	23402	16589	22840	16452	22363													8.05867	8589	5747	5965	4595	6060	4868	7574	7817	6804	5186
8.064	25174	20660	20785	27671	23859	23469	16635	22903	16497	22428													8.064	8615	5760	5975	4605	6072	4895	7625	7880	6850	5205
8.06933	25240	20710	20837	27747	23919	23531	16674	22961	16534	22481													8.06933	8627	5772	5984	4610	6084	4921	7680	7942	6899	5218
8.07467	25292	20754	20883	27807	23972	23585	16703	23015	16568	22528													8.07467	8638	5782	5999	4620	6090	4943	7722	7999	6946	5230
8.08	25339	20793	20924	27857	24020	23628	16730	23062	16595	22563													8.08	8648	5789	6000	4624	6097	4965	7760	8057	6980	5243		Calculated molecular masses of the main peak of Aldrich HA at 28 days.
8.08533	25384	20826	20962	27898	24059	23665	16750	23096	16617	22597													8.08533	8653	5793	6004	4627	6103	4983	7798	8106	7016	5248				1	2	3	4	5	mean	Std.
8.09067	25415	20858	20989	27935	24089	23693	16769	23126	16635	22620		Calculated molecular masses of the main peak of Aldrich HA at 0 day.											8.09067	8658	5795	6004	4630	6110	4996	7833	8155	7051	5255		Uninoculated control	R.T. (min)	8.096	8.09067	8.09067	8.09067	8.09067
8.096	25441	20877	21016	27956	24109	23713	16779	23145	16643	22639				1	2	3	4	5	mean	Std.			8.096	8661	5793	6002	4629	6107	5009	7863	8197	7079	5260			Molecular mass	2864.27	2893.1	2893.1	2893.1	2893.1	2887.33	12.8932	Ttest
8.10133	25459	20891	21034	27970	24123	23729	16789	23156	16648	22648		Uninoculated control	R.T. (min)	8.112	8.112	8.112	8.10667	8.10667					8.10133	8655	5791	6003	4625	6104	5020	7889	8235	7107	5262		HSAI-1	R.T. (min)	8.12267	8.13867	8.14933	8.13867	8.112			0.000274515
8.10667	25461	20902	21046	27982	24135	23737	16789	23162	16653	22652			Molecular mass	2778.77	2778.77	2778.77	2807.08	2807.08	2790.09	15.506	Ttest		8.10667	8645	5788	5997	4622	6099	5029	7907	8270	7126	5261			Molecular mass	2722.61	2639.6	2585.07	2639.6	2778.77	2673.13	76.8296
8.112	25467	20902	21049	27978	24134	23734	16786	23167	16649	22647		HSAI-1	R.T. (min)	8.10667	8.10667	8.112	8.10667	8.10667			0.241504		8.112	8638	5783	5988	4615	6091	5034	7926	8302	7146	5262
8.11733	25463	20896	21048	27969	24129	23725	16777	23160	16642	22636			Molecular mass	2807.08	2807.08	2778.77	2807.08	2807.08	2801.42	12.6606			8.11733	8623	5771	5977	4609	6081	5041	7943	8329	7161	5258
8.12267	25451	20886	21035	27954	24116	23716	16763	23147	16625	22621													8.12267	8607	5760	5969	4603	6070	5044	7958	8355	7175	5251
8.128	25427	20874	21023	27931	24092	23697	16747	23123	16610	22596													8.128	8589	5751	5957	4593	6057	5040	7964	8372	7183	5242
8.13333	25396	20848	21006	27897	24065	23666	16721	23096	16584	22563													8.13333	8570	5730	5944	4576	6044	5038	7973	8389	7191	5229
8.13867	25357	20820	20971	27854	24029	23632	16688	23063	16552	22535													8.13867	8545	5710	5923	4565	6020	5032	7977	8399	7192	5220
8.144	25317	20782	20940	27806	23989	23594	16660	23023	16520	22490													8.144	8515	5692	5903	4550	6000	5030	7971	8404	7188	5207
8.14933	25270	20744	20906	27747	23942	23550	16622	22979	16484	22438													8.14933	8485	5672	5879	4534	5978	5020	7965	8410	7186	5192
8.15467	25212	20697	20860	27687	23888	23494	16581	22927	16447	22387													8.15467	8448	5652	5854	4519	5956	5005	7960	8407	7178	5172
8.16	25147	20645	20807	27619	23826	23429	16536	22870	16401	22325													8.16	8410	5625	5829	4497	5932	4992	7946	8408	7169	5156
8.16533	25077	20596	20752	27544	23763	23362	16482	22806	16347	22263													8.16533	8368	5602	5802	4474	5902	4975	7927	8399	7159	5137
8.17067	24996	20531	20692	27456	23687	23289	16429	22733	16296	22185													8.17067	8329	5570	5777	4454	5872	4963	7909	8390	7145	5113
8.176	24919	20462	20623	27364	23614	23212	16367	22659	16237	22113													8.176	8283	5543	5744	4430	5844	4943	7882	8377	7124	5094
8.18133	24830	20389	20556	27262	23533	23130	16305	22578	16181	22026													8.18133	8237	5513	5710	4408	5815	4919	7860	8360	7103	5067
8.18667	24732	20307	20480	27165	23441	23038	16243	22487	16112	21942													8.18667	8192	5480	5676	4384	5781	4896	7835	8337	7076	5040
8.192	24631	20228	20398	27053	23344	22941	16177	22393	16046	21844													8.192	8141	5447	5642	4357	5746	4868	7805	8313	7052	5012
8.19733	24526	20140	20314	26934	23243	22844	16102	22297	15970	21742													8.19733	8090	5412	5605	4326	5709	4842	7771	8284	7022	4984
8.20267	24416	20050	20229	26809	23133	22745	16024	22196	15892	21646													8.20267	8033	5369	5568	4297	5666	4815	7731	8250	6988	4957
8.208	24300	19958	20130	26686	23024	22634	15943	22090	15814	21538													8.208	7978	5332	5528	4269	5630	4788	7696	8217	6952	4921
8.21333	24176	19860	20037	26553	22911	22516	15856	21979	15730	21425													8.21333	7912	5292	5490	4240	5595	4760	7657	8183	6922	4888
8.21867	24049	19763	19934	26409	22790	22400	15771	21868	15643	21311													8.21867	7852	5254	5444	4208	5547	4728	7611	8145	6886	4857
8.224	23924	19654	19828	26268	22669	22276	15685	21750	15555	21189													8.224	7791	5209	5400	4170	5502	4700	7565	8099	6846	4822
8.22933	23788	19543	19721	26119	22540	22153	15593	21625	15466	21070													8.22933	7734	5166	5355	4139	5458	4668	7515	8054	6804	4787
8.23467	23642	19430	19610	25966	22408	22021	15498	21497	15375	20946													8.23467	7660	5120	5308	4106	5412	4627	7465	8005	6757	4751
8.24	23499	19317	19492	25809	22272	21885	15403	21365	15278	20814													8.24	7593	5076	5261	4073	5367	4588	7412	7955	6709	4712
8.24533	23350	19198	19374	25645	22137	21749	15306	21234	15178	20678													8.24533	7529	5031	5216	4033	5320	4552	7361	7903	6659	4674
8.25067	23206	19073	19253	25480	21995	21604	15205	21097	15076	20543													8.25067	7457	4985	5175	4005	5269	4509	7302	7850	6606	4635
8.256	23057	18946	19130	25314	21848	21465	15101	20957	14974	20413													8.256	7386	4940	5127	3966	5222	4475	7242	7791	6554	4591
8.26133	22903	18820	19004	25141	21696	21313	14996	20811	14869	20268													8.26133	7316	4892	5080	3933	5173	4430	7183	7736	6503	4550
8.26667	22738	18689	18874	24969	21549	21163	14890	20665	14764	20122													8.26667	7248	4840	5031	3893	5122	4392	7122	7671	6446	4508
8.272	22579	18557	18746	24792	21391	21014	14776	20519	14657	19981													8.272	7175	4793	4982	3853	5077	4347	7061	7612	6392	4467
8.27733	22415	18423	18612	24612	21238	20862	14669	20370	14554	19833													8.27733	7097	4743	4929	3814	5028	4305	6996	7543	6334	4422
8.28267	22253	18289	18474	24430	21079	20704	14557	20217	14443	19680													8.28267	7027	4695	4883	3777	4979	4260	6934	7479	6271	4377
8.288	22082	18152	18335	24244	20923	20548	14444	20060	14328	19529													8.288	6955	4644	4834	3738	4923	4215	6869	7416	6215	4336
8.29333	21912	18009	18200	24056	20764	20391	14337	19911	14218	19377													8.29333	6881	4595	4782	3704	4877	4173	6803	7346	6153	4293
8.29867	21744	17866	18059	23871	20601	20235	14223	19753	14105	19222													8.29867	6808	4549	4728	3664	4822	4131	6733	7279	6097	4250
8.304	21569	17726	17920	23683	20440	20070	14106	19592	13990	19068													8.304	6732	4496	4678	3626	4769	4086	6667	7212	6036	4207
8.30933	21399	17587	17780	23494	20270	19906	13992	19434	13880	18914													8.30933	6657	4445	4623	3586	4717	4040	6597	7140	5978	4159
8.31467	21223	17450	17636	23302	20108	19745	13877	19275	13766	18755													8.31467	6585	4395	4574	3552	4663	3998	6527	7068	5914	4117
8.32	21044	17306	17492	23109	19939	19580	13761	19115	13652	18597													8.32	6506	4345	4526	3510	4613	3953	6455	6996	5852	4071
8.32533	20870	17159	17349	22917	19772	19418	13647	18956	13538	18437													8.32533	6433	4296	4471	3473	4560	3904	6386	6921	5788	4028
8.33067	20699	17019	17206	22724	19605	19248	13530	18796	13420	18278													8.33067	6357	4246	4418	3435	4513	3862	6320	6852	5725	3986
8.336	20522	16873	17062	22532	19441	19082	13417	18636	13301	18123													8.336	6284	4197	4367	3394	4464	3811	6248	6776	5662	3941
8.34133	20343	16728	16917	22335	19273	18921	13301	18475	13191	17964													8.34133	6206	4145	4316	3356	4408	3767	6181	6698	5602	3897
8.34667	20169	16587	16774	22140	19106	18754	13181	18312	13074	17809													8.34667	6133	4096	4265	3314	4353	3724	6109	6623	5536	3853
8.352	19987	16442	16629	21947	18943	18586	13063	18154	12953	17651													8.352	6063	4045	4216	3280	4307	3676	6041	6550	5467	3805
8.35733	19814	16292	16485	21755	18773	18420	12942	17993	12838	17496													8.35733	5989	3998	4164	3244	4254	3633	5967	6477	5403	3762
8.36267	19639	16149	16337	21563	18600	18252	12822	17830	12725	17332													8.36267	5911	3949	4114	3204	4203	3583	5893	6398	5338	3717
8.368	19461	16009	16192	21368	18433	18084	12706	17667	12613	17176													8.368	5841	3900	4064	3163	4153	3541	5823	6324	5274	3671
8.37333	19286	15863	16051	21173	18266	17918	12593	17503	12493	17018													8.37333	5770	3846	4015	3127	4101	3493	5750	6248	5208	3629
8.37867	19106	15717	15901	20977	18092	17752	12475	17342	12378	16864													8.37867	5697	3802	3966	3085	4049	3450	5677	6167	5150	3583
8.384	18926	15570	15752	20783	17926	17588	12359	17185	12259	16702													8.384	5618	3753	3915	3050	3998	3403	5604	6095	5081	3541
8.38933	18748	15421	15607	20589	17759	17424	12240	17021	12140	16540													8.38933	5542	3700	3861	3010	3947	3359	5534	6016	5014	3493
8.39467	18567	15278	15458	20389	17587	17252	12119	16852	12021	16379													8.39467	5468	3653	3808	2972	3894	3312	5464	5940	4949	3447
8.4	18382	15127	15307	20192	17412	17085	11999	16686	11906	16216													8.4	5396	3603	3759	2938	3842	3270	5393	5864	4887	3408
8.40533	18197	14977	15157	19991	17238	16914	11878	16522	11784	16054													8.40533	5323	3558	3709	2895	3797	3224	5314	5781	4821	3364
8.41067	18017	14827	15013	19788	17068	16739	11759	16355	11663	15894													8.41067	5249	3513	3658	2854	3744	3178	5243	5700	4754	3315
8.416	17830	14673	14861	19586	16889	16568	11636	16186	11544	15724													8.416	5179	3463	3606	2818	3690	3130	5169	5621	4690	3273
8.42133	17640	14520	14707	19383	16718	16402	11513	16018	11427	15563													8.42133	5104	3412	3559	2782	3643	3086	5101	5548	4623	3224
8.42667	17456	14365	14556	19178	16538	16229	11388	15850	11306	15392													8.42667	5035	3368	3512	2743	3595	3042	5029	5468	4551	3184
8.432	17269	14213	14405	18973	16363	16055	11262	15677	11179	15228													8.432	4965	3318	3462	2707	3546	2997	4963	5385	4490	3141
8.43733	17077	14056	14247	18766	16184	15883	11139	15507	11058	15059													8.43733	4894	3269	3413	2669	3494	2954	4892	5306	4421	3099
8.44267	16886	13905	14093	18560	16001	15705	11013	15333	10933	14890													8.44267	4823	3222	3361	2630	3446	2907	4819	5230	4358	3053
8.448	16699	13753	13938	18352	15817	15520	10891	15158	10804	14718													8.448	4751	3176	3315	2597	3398	2865	4747	5151	4297	3010
8.45333	16508	13593	13779	18144	15635	15344	10766	14984	10685	14546													8.45333	4682	3130	3267	2559	3354	2825	4678	5068	4234	2965
8.45867	16315	13439	13627	17938	15458	15172	10640	14812	10556	14378													8.45867	4614	3084	3225	2524	3306	2782	4612	4998	4170	2924
8.464	16127	13279	13468	17726	15279	14997	10513	14644	10433	14210													8.464	4544	3037	3177	2486	3258	2737	4544	4921	4106	2882
8.46933	15935	13128	13313	17517	15100	14828	10387	14469	10312	14044													8.46933	4478	2994	3129	2449	3209	2694	4478	4850	4050	2842
8.47467	15748	12971	13155	17313	14919	14645	10265	14297	10186	13875													8.47467	4415	2953	3082	2421	3167	2656	4417	4779	3990	2800
8.48	15561	12815	13002	17109	14738	14472	10141	14122	10068	13707													8.48	4348	2910	3041	2389	3120	2617	4346	4703	3936	2759
8.48533	15372	12660	12846	16910	14563	14299	10017	13954	9948	13544													8.48533	4287	2869	2999	2357	3073	2578	4283	4634	3876	2724
8.49067	15192	12512	12695	16707	14389	14126	9895	13790	9830	13384													8.49067	4230	2826	2951	2324	3035	2542	4220	4568	3823	2689
8.496	15007	12363	12546	16505	14217	13961	9784	13624	9713	13218													8.496	4165	2788	2917	2289	2991	2508	4166	4499	3772	2650
8.50133	14834	12216	12402	16309	14053	13798	9662	13465	9597	13057													8.50133	4111	2751	2876	2264	2951	2467	4110	4428	3718	2615
8.50667	14656	12070	12257	16117	13886	13635	9552	13303	9484	12901													8.50667	4051	2709	2838	2229	2912	2433	4051	4369	3668	2583
8.512	14485	11933	12114	15933	13722	13475	9440	13144	9372	12753													8.512	3998	2678	2799	2201	2870	2400	3998	4306	3617	2543
8.51733	14319	11796	11975	15751	13563	13319	9327	12988	9268	12604													8.51733	3942	2638	2764	2169	2835	2366	3941	4243	3566	2509
8.52267	14155	11662	11839	15572	13407	13165	9226	12840	9164	12463													8.52267	3894	2604	2728	2142	2798	2337	3889	4186	3520	2477
8.528	13999	11532	11709	15397	13259	13018	9123	12695	9063	12319													8.528	3841	2571	2693	2119	2769	2304	3840	4131	3477	2446
8.53333	13850	11407	11586	15230	13114	12868	9021	12558	8967	12186													8.53333	3790	2534	2660	2093	2733	2274	3788	4073	3436	2421
8.53867	13700	11283	11458	15070	12971	12731	8924	12419	8869	12055													8.53867	3745	2500	2628	2064	2697	2246	3740	4019	3389	2394
8.544	13558	11163	11342	14908	12835	12601	8833	12288	8777	11928													8.544	3697	2467	2596	2044	2667	2216	3697	3969	3350	2366
8.54933	13418	11046	11226	14759	12705	12473	8749	12161	8688	11806													8.54933	3650	2439	2566	2023	2633	2188	3657	3920	3307	2339
8.55467	13288	10932	11117	14610	12579	12341	8663	12040	8605	11686													8.55467	3605	2408	2532	1992	2600	2157	3608	3871	3269	2307
8.56	13156	10825	11000	14464	12452	12219	8579	11915	8522	11570													8.56	3561	2382	2499	1969	2571	2134	3568	3824	3227	2275
8.56533	13030	10722	10896	14326	12331	12099	8493	11802	8442	11459													8.56533	3517	2352	2467	1947	2541	2113	3526	3776	3190	2247
8.57067	12908	10619	10798	14188	12214	11987	8412	11694	8361	11350													8.57067	3473	2323	2444	1929	2516	2085	3485	3730	3154	2220
8.576	12788	10519	10694	14054	12100	11877	8335	11584	8284	11244													8.576	3435	2299	2416	1907	2483	2059	3447	3679	3113	2196
8.58133	12666	10420	10596	13929	11990	11766	8255	11481	8210	11141													8.58133	3395	2271	2382	1885	2459	2031	3403	3635	3077	2172
8.58667	12549	10329	10497	13807	11886	11663	8185	11374	8143	11039													8.58667	3353	2244	2358	1862	2424	2006	3362	3590	3040	2147
8.592	12442	10241	10405	13684	11778	11561	8110	11275	8070	10940													8.592	3310	2216	2333	1840	2395	1987	3325	3543	3004	2120
8.59733	12335	10150	10318	13560	11673	11458	8038	11177	7994	10842													8.59733	3272	2191	2305	1820	2372	1962	3285	3502	2969	2098
8.60267	12227	10058	10226	13444	11567	11357	7967	11076	7923	10746													8.60267	3232	2160	2278	1796	2342	1939	3243	3462	2934	2075
8.608	12111	9971	10139	13328	11465	11259	7896	10976	7853	10654													8.608	3194	2133	2249	1775	2317	1915	3203	3418	2899	2049
8.61333	12002	9882	10052	13208	11360	11159	7829	10876	7782	10559													8.61333	3150	2105	2222	1754	2285	1889	3168	3377	2862	2024
8.61867	11891	9794	9963	13087	11256	11061	7756	10776	7711	10461													8.61867	3108	2076	2194	1734	2256	1865	3132	3331	2824	1998
8.624	11785	9701	9871	12968	11152	10960	7678	10674	7637	10364													8.624	3067	2053	2162	1712	2226	1840	3094	3286	2785	1971
8.62933	11674	9616	9778	12844	11049	10856	7607	10579	7564	10264													8.62933	3030	2024	2132	1691	2198	1818	3051	3241	2745	1949
8.63467	11564	9522	9688	12722	10942	10751	7530	10478	7498	10165													8.63467	2987	1993	2104	1668	2167	1787	3004	3199	2709	1922
8.64	11445	9428	9597	12595	10836	10648	7456	10375	7419	10062													8.64	2946	1967	2074	1647	2138	1765	2962	3152	2673	1895
8.64533	11327	9330	9499	12468	10722	10540	7380	10273	7341	9960													8.64533	2908	1940	2046	1619	2111	1739	2927	3104	2638	1869
8.65067	11202	9233	9402	12341	10612	10428	7299	10167	7263	9854													8.65067	2862	1916	2016	1598	2079	1715	2884	3057	2594	1842
8.656	11080	9131	9299	12207	10499	10317	7219	10054	7185	9745													8.656	2825	1887	1986	1569	2046	1688	2838	3012	2556	1818
8.66133	10956	9030	9196	12075	10381	10203	7140	9940	7106	9636													8.66133	2782	1861	1956	1550	2019	1664	2797	2967	2516	1789
8.66667	10830	8929	9093	11935	10264	10085	7052	9826	7021	9528													8.66667	2736	1832	1925	1531	1991	1640	2758	2914	2477	1760
8.672	10701	8824	8984	11794	10141	9971	6967	9712	6935	9410													8.672	2690	1805	1901	1511	1963	1612	2712	2870	2436	1737
8.67733	10568	8717	8880	11652	10015	9851	6881	9596	6850	9297													8.67733	2654	1773	1866	1490	1934	1585	2667	2824	2395	1712
8.68267	10437	8608	8773	11503	9890	9728	6787	9474	6764	9180													8.68267	2613	1745	1834	1465	1905	1561	2621	2776	2355	1690
8.688	10301	8494	8661	11356	9760	9605	6700	9352	6671	9057													8.688	2564	1716	1805	1439	1871	1534	2583	2734	2319	1663
8.69333	10159	8382	8552	11209	9625	9480	6614	9223	6586	8931													8.69333	2520	1688	1773	1415	1843	1511	2541	2683	2278	1635
8.69867	10014	8269	8433	11059	9495	9350	6520	9099	6492	8811													8.69867	2479	1654	1743	1396	1814	1484	2502	2640	2239	1608
8.704	9871	8153	8319	10905	9360	9218	6428	8973	6398	8692													8.704	2439	1632	1711	1371	1785	1458	2457	2592	2203	1581
8.70933	9730	8037	8200	10749	9229	9091	6337	8846	6307	8566													8.70933	2402	1609	1684	1350	1761	1437	2414	2543	2161	1553
8.71467	9586	7922	8083	10591	9091	8961	6239	8717	6209	8437													8.71467	2358	1582	1657	1329	1730	1414	2373	2498	2125	1524
8.72	9444	7800	7964	10435	8959	8832	6146	8586	6119	8311													8.72	2320	1552	1631	1306	1701	1389	2330	2455	2090	1498
8.72533	9301	7681	7851	10280	8823	8699	6050	8454	6026	8182													8.72533	2282	1522	1601	1285	1673	1366	2293	2411	2055	1475
8.73067	9162	7564	7731	10127	8686	8570	5959	8329	5934	8059													8.73067	2241	1497	1572	1262	1644	1341	2254	2368	2019	1448
8.736	9015	7450	7614	9967	8549	8437	5865	8199	5840	7933													8.736	2199	1476	1548	1248	1617	1319	2215	2325	1989	1429
8.74133	8874	7330	7500	9813	8419	8306	5775	8072	5751	7810													8.74133	2163	1451	1525	1225	1592	1297	2179	2284	1951	1406
8.74667	8731	7217	7386	9664	8289	8181	5679	7945	5661	7687													8.74667	2126	1430	1503	1204	1566	1277	2147	2242	1919	1381
8.752	8595	7104	7270	9515	8159	8054	5588	7822	5575	7564													8.752	2092	1406	1475	1188	1542	1256	2111	2201	1886	1361
8.75733	8463	6997	7156	9372	8030	7926	5501	7702	5488	7446													8.75733	2060	1383	1450	1169	1521	1232	2080	2163	1857	1340
8.76267	8332	6889	7048	9229	7904	7803	5415	7579	5402	7326													8.76267	2029	1360	1425	1156	1494	1214	2045	2125	1824	1318
8.768	8204	6785	6941	9086	7780	7682	5329	7460	5319	7211													8.768	1993	1338	1401	1139	1475	1197	2011	2088	1796	1300
8.77333	8080	6673	6834	8948	7660	7568	5248	7344	5238	7101													8.77333	1966	1319	1380	1119	1454	1176	1978	2057	1771	1282
8.77867	7955	6573	6730	8814	7543	7452	5170	7232	5158	6992													8.77867	1935	1299	1359	1107	1435	1160	1948	2023	1743	1261
8.784	7833	6468	6634	8683	7429	7345	5092	7121	5080	6889													8.784	1908	1282	1342	1092	1416	1142	1923	1990	1718	1245
8.78933	7719	6377	6540	8554	7321	7235	5021	7018	5007	6787													8.78933	1881	1262	1325	1079	1397	1126	1895	1958	1695	1226
8.79467	7606	6283	6439	8434	7214	7130	4941	6916	4939	6684													8.79467	1852	1244	1308	1062	1378	1113	1867	1925	1674	1210
8.8	7499	6198	6350	8314	7111	7031	4873	6816	4871	6592													8.8	1829	1229	1288	1048	1362	1099	1847	1903	1648	1192
8.80533	7396	6111	6259	8199	7009	6937	4803	6718	4805	6499													8.80533	1807	1216	1274	1038	1343	1087	1823	1879	1626	1176
8.81067	7295	6028	6179	8086	6913	6845	4739	6631	4741	6409													8.81067	1785	1203	1257	1026	1328	1071	1796	1854	1607	1160
8.816	7199	5947	6098	7985	6823	6754	4675	6541	4681	6321													8.816	1764	1184	1245	1015	1311	1059	1780	1830	1587	1147
8.82133	7108	5871	6016	7884	6733	6668	4614	6453	4625	6242													8.82133	1739	1174	1235	1005	1293	1045	1756	1804	1572	1138
8.82667	7022	5798	5940	7792	6653	6585	4561	6374	4567	6164													8.82667	1720	1160	1221	993	1276	1044	1743	1782	1554	1127
8.832	6934	5727	5867	7698	6573	6507	4506	6301	4517	6091													8.832	1700	1149	1205	985	1264	1032	1727	1759	1539	1117
8.83733	6859	5659	5808	7611	6497	6432	4456	6225	4469	6021													8.83733	1684	1134	1191	973	1255	1014	1711	1739	1525	1104
8.84267	6786	5597	5747	7527	6428	6365	4406	6158	4417	5955													8.84267	1667	1122	1181	962	1243	1006	1694	1721	1513	1095
8.848	6717	5539	5683	7449	6356	6301	4359	6094	4375	5892													8.848	1648	1108	1172	954	1233	995	1676	1704	1499	1083
8.85333	6648	5486	5627	7377	6293	6238	4318	6029	4334	5836													8.85333	1638	1097	1163	947	1226	988	1660	1685	1486	1073
8.85867	6585	5433	5572	7305	6232	6178	4280	5971	4290	5780													8.85867	1624	1089	1152	939	1215	982	1649	1667	1471	1070
8.864	6522	5380	5519	7240	6177	6122	4240	5915	4254	5727													8.864	1611	1084	1142	933	1205	974	1632	1656	1459	1059
8.86933	6468	5333	5474	7181	6122	6070	4205	5863	4220	5676													8.86933	1598	1074	1138	928	1196	965	1617	1639	1450	1045
8.87467	6415	5290	5427	7119	6076	6021	4169	5817	4187	5625													8.87467	1585	1067	1128	919	1185	956	1607	1619	1441	1039
8.88	6364	5250	5383	7060	6030	5974	4133	5765	4156	5583													8.88	1568	1058	1116	911	1177	948	1600	1606	1426	1032
8.88533	6316	5211	5344	7010	5981	5931	4100	5724	4128	5541													8.88533	1556	1051	1110	905	1164	943	1590	1596	1419	1028
8.89067	6265	5169	5302	6967	5936	5886	4073	5683	4099	5502													8.89067	1540	1042	1098	899	1159	937	1579	1577	1412	1017
8.896	6227	5139	5270	6916	5899	5846	4048	5641	4071	5465													8.896	1534	1034	1088	894	1153	927	1567	1566	1403	1007
8.90133	6191	5101	5232	6866	5858	5810	4028	5605	4043	5428													8.90133	1525	1027	1081	889	1140	923	1557	1560	1396	997
8.90667	6152	5072	5198	6822	5820	5772	4001	5573	4021	5394													8.90667	1515	1020	1075	880	1131	920	1549	1544	1383	991
8.912	6112	5040	5165	6782	5783	5743	3977	5535	3997	5362													8.912	1499	1013	1069	872	1126	914	1538	1533	1372	982
8.91733	6076	5007	5136	6746	5749	5710	3952	5502	3975	5332													8.91733	1487	1006	1058	870	1117	906	1525	1518	1361	975
8.92267	6042	4980	5109	6707	5712	5676	3930	5476	3954	5304													8.92267	1476	1002	1052	860	1113	901	1511	1505	1355	969
8.928	6009	4952	5075	6669	5678	5646	3905	5443	3932	5269													8.928	1463	993	1041	854	1098	894	1505	1492	1349	961
8.93333	5974	4919	5049	6634	5647	5613	3884	5410	3912	5236													8.93333	1451	984	1035	848	1089	883	1494	1480	1338	954
8.93867	5941	4896	5024	6597	5616	5580	3858	5384	3890	5204													8.93867	1442	973	1028	839	1077	879	1481	1468	1327	945
8.944	5909	4870	4997	6559	5585	5547	3836	5353	3866	5177													8.944	1432	966	1018	836	1074	872	1470	1458	1313	937
8.94933	5877	4839	4967	6521	5553	5517	3817	5322	3846	5150													8.94933	1415	959	1007	829	1067	863	1464	1443	1302	934
8.95467	5837	4809	4937	6480	5522	5486	3791	5291	3824	5121													8.95467	1403	953	1000	826	1061	856	1451	1428	1291	926
8.96	5805	4781	4911	6444	5493	5454	3767	5261	3799	5092													8.96	1394	947	992	812	1048	847	1440	1415	1284	917
8.96533	5770	4754	4880	6405	5461	5422	3747	5233	3776	5055													8.96533	1380	933	984	806	1037	838	1429	1402	1270	908
8.97067	5731	4729	4851	6366	5426	5390	3723	5200	3755	5028													8.97067	1367	925	975	801	1027	834	1418	1387	1260	903
8.976	5694	4699	4822	6328	5389	5354	3698	5167	3732	4999													8.976	1353	914	960	793	1018	824	1405	1374	1248	893
8.98133	5660	4665	4792	6286	5359	5327	3674	5138	3713	4965													8.98133	1339	907	950	788	1007	816	1391	1357	1237	887
8.98667	5622	4634	4761	6252	5320	5291	3654	5105	3684	4933													8.98667	1326	894	947	779	1002	808	1379	1345	1223	878
8.992	5578	4601	4726	6211	5286	5253	3627	5068	3659	4899													8.992	1313	885	936	773	992	802	1363	1331	1211	866
8.99733	5541	4571	4694	6168	5248	5221	3602	5030	3636	4869													8.99733	1299	877	928	762	984	793	1351	1321	1199	855
9.00267	5502	4536	4659	6120	5209	5181	3572	4994	3603	4832													9.00267	1284	869	912	755	967	782	1340	1306	1186	847
9.008	5462	4504	4627	6073	5167	5143	3546	4956	3575	4792													9.008	1269	856	907	743	960	775	1325	1290	1172	839
9.01333	5418	4463	4596	6026	5132	5105	3516	4919	3550	4753													9.01333	1257	851	896	746	949	763	1307	1276	1165	833
9.01867	5375	4433	4561	5977	5089	5066	3491	4879	3521	4719													9.01867	1244	840	884	732	938	753	1295	1257	1152	823
9.024	5325	4397	4521	5928	5047	5027	3464	4839	3493	4683													9.024	1231	831	870	724	931	754	1279	1244	1138	810
9.02933	5279	4361	4483	5879	5006	4981	3436	4799	3464	4640													9.02933	1221	824	863	714	921	742	1263	1230	1125	799
9.03467	5240	4323	4445	5829	4959	4943	3405	4760	3432	4605													9.03467	1202	812	857	710	910	736	1249	1218	1112	787
9.04	5192	4285	4408	5776	4916	4901	3377	4721	3399	4566													9.04	1186	805	845	699	903	729	1237	1204	1100	777
9.04533	5138	4246	4370	5727	4870	4857	3341	4676	3373	4522													9.04533	1167	789	833	692	889	717	1220	1186	1083	772
9.05067	5096	4208	4332	5671	4821	4811	3309	4630	3342	4476													9.05067	1157	780	828	687	881	711	1204	1169	1068	765
9.056	5044	4167	4295	5623	4774	4765	3278	4590	3311	4435													9.056	1142	772	812	683	866	697	1191	1151	1057	755
9.06133	4993	4127	4252	5571	4727	4716	3245	4547	3280	4395													9.06133	1127	765	807	671	858	690	1178	1137	1048	744
9.06667	4949	4087	4211	5511	4679	4673	3212	4506	3247	4353													9.06667	1116	753	793	666	845	681	1165	1124	1036	737
9.072	4902	4046	4169	5464	4634	4629	3177	4460	3214	4308													9.072	1103	745	784	657	840	672	1152	1109	1021	729
9.07733	4849	4005	4126	5407	4592	4583	3145	4420	3184	4266													9.07733	1089	737	773	648	828	666	1139	1097	1007	720
9.08267	4800	3964	4083	5354	4544	4538	3116	4375	3153	4220													9.08267	1079	726	765	639	820	657	1129	1084	994	712
9.088	4751	3928	4043	5302	4499	4494	3083	4328	3119	4180													9.088	1065	713	760	636	810	651	1111	1073	983	702
9.09333	4701	3889	4001	5247	4450	4445	3050	4287	3088	4136													9.09333	1053	705	750	630	803	643	1098	1059	972	692
9.09867	4651	3844	3960	5193	4401	4404	3016	4239	3054	4093													9.09867	1037	695	737	619	795	632	1084	1044	961	686
9.104	4605	3802	3923	5134	4353	4357	2985	4194	3025	4048													9.104	1024	686	725	613	784	625	1072	1029	951	674
9.10933	4557	3758	3882	5081	4307	4310	2954	4150	2991	4003													9.10933	1010	679	719	610	771	617	1060	1022	937	664
9.11467	4506	3719	3841	5026	4256	4267	2915	4106	2962	3963													9.11467	994	673	710	601	764	608	1046	1010	929	657
9.12	4451	3681	3796	4973	4211	4223	2887	4061	2930	3919													9.12	986	666	699	593	753	600	1034	992	919	651
9.12533	4405	3641	3755	4921	4168	4180	2848	4017	2897	3878													9.12533	971	657	688	588	746	591	1025	982	909	644
9.13067	4355	3605	3721	4869	4125	4133	2822	3971	2870	3834													9.13067	962	653	685	583	735	585	1008	972	891	635
9.136	4305	3562	3682	4812	4078	4089	2787	3930	2841	3793													9.136	948	647	674	579	728	578	999	959	880	626
9.14133	4257	3526	3644	4763	4037	4048	2764	3888	2809	3754													9.14133	935	636	671	567	721	574	987	944	870	619
9.14667	4208	3484	3598	4714	3989	4005	2735	3845	2776	3716													9.14667	928	630	663	560	719	565	972	934	854	613
9.152	4165	3446	3560	4660	3947	3961	2704	3805	2747	3674													9.152	918	622	655	557	707	561	959	928	844	609
9.15733	4118	3410	3521	4608	3907	3921	2667	3761	2718	3629													9.15733	902	616	645	551	697	557	950	916	836	603
9.16267	4076	3372	3482	4559	3860	3881	2640	3721	2691	3590													9.16267	893	613	638	547	689	551	942	901	825	597
9.168	4027	3333	3447	4510	3820	3838	2611	3684	2658	3551													9.168	884	603	630	543	682	544	929	894	818	587
9.17333	3986	3296	3406	4463	3781	3799	2587	3642	2631	3513													9.17333	872	593	620	536	677	534	922	880	811	586
9.17867	3949	3259	3374	4417	3738	3757	2558	3597	2602	3476													9.17867	870	586	612	529	670	532	915	869	801	579
9.184	3905	3223	3340	4373	3699	3720	2529	3563	2575	3442													9.184	866	580	605	523	660	525	904	864	791	572
9.18933	3861	3187	3305	4325	3652	3686	2506	3516	2552	3403													9.18933	844	575	602	520	656	519	891	851	779	566
9.19467	3817	3153	3268	4274	3614	3643	2473	3484	2523	3363													9.19467	836	565	594	514	649	508	880	843	771	556
9.2	3777	3123	3232	4234	3578	3607	2450	3445	2494	3333													9.2	827	557	587	510	639	504	872	835	762	551
9.20533	3732	3087	3200	4190	3538	3567	2426	3410	2466	3295													9.20533	818	551	586	502	632	500	864	823	756	543
9.21067	3692	3059	3168	4148	3503	3527	2400	3378	2446	3262													9.21067	808	546	574	496	626	493	852	811	747	539
9.216	3653	3029	3134	4105	3466	3499	2375	3342	2417	3231													9.216	800	546	568	490	620	486	842	803	737	537
9.22133	3613	2994	3102	4064	3427	3459	2345	3309	2394	3194													9.22133	789	540	566	485	613	482	833	797	731	534
9.22667	3576	2964	3073	4023	3391	3423	2321	3276	2368	3159													9.22667	783	533	557	484	607	477	824	788	726	525
9.232	3542	2929	3041	3982	3358	3385	2293	3238	2346	3130													9.232	777	527	552	480	604	474	816	777	719	520
9.23733	3505	2899	3010	3937	3324	3352	2269	3206	2323	3097													9.23733	764	522	541	475	597	473	811	773	707	517
9.24267	3468	2874	2980	3898	3287	3321	2247	3174	2298	3065													9.24267	754	516	539	474	594	462	798	763	699	513
9.248	3432	2845	2953	3861	3257	3288	2224	3139	2278	3032													9.248	744	515	535	467	586	461	791	754	691	505
9.25333	3400	2812	2915	3824	3222	3257	2203	3108	2252	3003													9.25333	737	507	530	465	579	454	784	751	686	499
9.25867	3365	2785	2891	3787	3190	3224	2178	3078	2231	2973													9.25867	728	500	524	464	573	452	780	743	681	495
9.264	3336	2756	2862	3755	3155	3195	2154	3049	2211	2940													9.264	719	491	523	458	570	447	772	732	673	492
9.26933	3298	2723	2835	3722	3124	3165	2140	3018	2194	2914													9.26933	716	489	514	452	566	444	765	726	665	484
9.27467	3262	2696	2809	3682	3092	3136	2117	2991	2171	2884													9.27467	706	485	505	450	564	444	762	722	657	482
9.28	3234	2674	2784	3651	3063	3104	2095	2963	2149	2856													9.28	702	478	504	448	563	435	752	714	654	472
9.28533	3204	2653	2758	3619	3039	3075	2077	2931	2126	2830													9.28533	695	482	498	441	556	428	746	704	647	469
9.29067	3174	2625	2732	3581	3004	3050	2054	2903	2108	2806													9.29067	690	473	495	437	555	428	735	699	641	468
9.296	3142	2598	2709	3545	2979	3020	2036	2873	2091	2778													9.296	681	471	493	437	550	423	734	692	634	467
9.30133	3113	2575	2685	3512	2947	2993	2018	2848	2073	2752													9.30133	681	469	494	431	542	422	727	682	628	467
9.30667	3081	2551	2662	3486	2924	2965	1997	2823	2056	2725													9.30667	676	463	486	425	535	420	721	682	625	460
9.312	3053	2532	2635	3456	2893	2943	1982	2800	2041	2700													9.312	668	458	478	424	531	414	719	674	620	454
9.31733	3024	2508	2615	3420	2865	2919	1961	2774	2020	2677													9.31733	661	454	475	420	527	412	710	670	614	452
9.32267	3001	2484	2588	3389	2845	2894	1943	2746	2003	2654													9.32267	657	453	473	415	527	409	706	666	613	449
9.328	2976	2464	2567	3359	2819	2871	1925	2722	1987	2631													9.328	654	449	467	415	525	405	700	661	605	444
9.33333	2948	2440	2542	3333	2798	2848	1910	2701	1966	2606													9.33333	646	449	461	419	526	402	697	656	603	442
9.33867	2926	2415	2516	3306	2777	2823	1896	2677	1950	2587													9.33867	640	445	462	417	521	401	690	649	601	441
9.344	2901	2397	2501	3283	2754	2802	1882	2653	1936	2562													9.344	638	443	459	411	515	398	685	645	596	436
9.34933	2872	2378	2483	3256	2726	2777	1865	2635	1922	2541													9.34933	636	438	453	412	509	396	680	639	596	432
9.35467	2848	2352	2462	3231	2701	2756	1845	2614	1904	2523													9.35467	629	434	452	405	509	391	678	633	588	428
9.36	2823	2334	2442	3202	2677	2731	1835	2594	1892	2500													9.36	629	434	447	403	507	394	675	633	585	427
9.36533	2804	2320	2428	3178	2656	2716	1820	2574	1877	2481													9.36533	627	430	446	403	504	392	669	631	584	426
9.37067	2783	2304	2404	3154	2637	2694	1806	2561	1869	2466													9.37067	617	431	447	406	503	391	666	630	580	428
9.376	2763	2287	2386	3131	2617	2678	1791	2539	1854	2446													9.376	615	430	445	403	503	385	662	625	579	425
9.38133	2740	2273	2368	3111	2597	2663	1778	2519	1839	2432													9.38133	613	425	442	399	503	385	658	621	577	423
9.38667	2724	2254	2355	3090	2579	2642	1763	2502	1829	2412													9.38667	609	424	439	396	499	388	655	621	578	424
9.392	2702	2236	2338	3069	2558	2625	1753	2482	1818	2397													9.392	605	423	440	398	494	388	655	617	575	420
9.39733	2682	2220	2323	3048	2545	2609	1739	2468	1803	2379													9.39733	604	422	440	391	494	383	651	619	575	420
9.40267	2667	2206	2310	3028	2524	2588	1729	2453	1792	2360													9.40267	603	420	438	391	492	380	650	618	571	416
9.408	2650	2196	2294	3010	2511	2575	1716	2436	1781	2348													9.408	598	418	437	393	490	379	648	613	567	413
9.41333	2635	2178	2278	2990	2494	2557	1705	2420	1774	2336													9.41333	602	421	438	390	487	379	647	615	568	409
9.41867	2619	2166	2262	2973	2477	2543	1696	2400	1767	2322													9.41867	599	417	430	389	491	382	645	614	565	413
9.424	2600	2152	2253	2954	2460	2531	1685	2388	1751	2309													9.424	600	414	436	389	492	381	643	608	565	413
9.42933	2581	2135	2242	2937	2447	2517	1674	2375	1741	2297													9.42933	597	415	433	391	491	380	642	608	567	415
9.43467	2571	2121	2225	2918	2429	2507	1663	2365	1738	2281													9.43467	596	418	437	388	491	377	639	608	570	415
9.44	2559	2113	2213	2902	2420	2500	1653	2351	1727	2270													9.44	592	415	438	388	488	380	641	608	567	415
9.44533	2544	2099	2199	2886	2411	2487	1645	2337	1717	2253													9.44533	594	413	438	389	485	379	638	606	565	413
9.45067	2527	2089	2193	2872	2397	2474	1641	2322	1708	2246													9.45067	590	413	437	387	486	379	638	606	563	415
9.456	2508	2079	2179	2857	2383	2460	1631	2314	1702	2236													9.456	588	414	434	386	483	377	639	606	561	415
9.46133	2496	2069	2167	2841	2368	2447	1626	2303	1695	2227													9.46133	593	411	431	386	480	376	638	607	557	415
9.46667	2482	2057	2156	2827	2358	2433	1619	2289	1692	2211													9.46667	592	414	431	386	482	374	635	607	560	415
9.472	2472	2048	2145	2813	2344	2424	1611	2278	1679	2201													9.472	582	411	432	384	481	372	632	603	558	414
9.47733	2455	2035	2136	2799	2333	2413	1602	2266	1670	2192													9.47733	581	409	432	385	484	373	630	600	559	411
9.48267	2450	2026	2125	2788	2316	2403	1590	2257	1662	2177													9.48267	579	409	430	382	479	371	628	602	556	407
9.488	2435	2014	2113	2775	2304	2392	1581	2245	1654	2165													9.488	580	410	432	383	478	378	626	599	549	406
9.49333	2426	2002	2103	2762	2293	2379	1571	2235	1646	2156													9.49333	581	403	427	385	479	376	625	600	548	406
9.49867	2410	1998	2094	2744	2284	2368	1566	2223	1643	2144													9.49867	583	399	424	386	476	371	621	603	547	404
9.504	2397	1984	2085	2735	2270	2358	1561	2214	1633	2132													9.504	574	395	423	385	475	370	618	595	548	402
9.50933	2384	1970	2071	2719	2257	2345	1549	2202	1623	2125													9.50933	569	400	423	383	474	368	617	592	544	398
9.51467	2379	1967	2059	2708	2249	2336	1540	2195	1622	2114													9.51467	566	400	420	381	474	362	612	585	540	402
9.52	2359	1954	2050	2696	2236	2328	1538	2179	1614	2103													9.52	560	399	419	382	469	358	609	580	536	401
9.52533	2347	1943	2041	2687	2222	2314	1527	2167	1603	2095													9.52533	562	394	415	381	464	357	606	580	539	397
9.53067	2332	1936	2035	2668	2211	2306	1519	2153	1598	2081													9.53067	559	393	411	379	463	354	604	575	533	392
9.536	2321	1926	2023	2652	2200	2294	1514	2149	1590	2067													9.536	559	389	410	376	458	352	600	578	532	389
9.54133	2311	1910	2011	2633	2191	2281	1502	2139	1581	2051													9.54133	556	389	405	369	461	352	599	576	526	390
9.54667	2296	1898	2002	2618	2178	2269	1491	2126	1571	2045													9.54667	548	386	403	369	458	349	594	569	524	387
9.552	2283	1889	1990	2605	2167	2258	1482	2114	1561	2034													9.552	544	385	403	363	456	346	589	566	519	384
9.55733	2269	1883	1980	2592	2152	2246	1473	2103	1555	2025													9.55733	542	382	397	365	452	343	586	554	515	381
9.56267	2258	1869	1966	2579	2138	2234	1467	2086	1542	2012													9.56267	541	377	390	361	448	342	577	551	510	375
9.568	2245	1857	1958	2566	2128	2223	1456	2077	1533	2002													9.568	537	373	388	355	440	339	572	548	509	376
9.57333	2231	1845	1948	2545	2117	2209	1449	2068	1523	1990													9.57333	533	373	385	355	439	340	572	545	507	371
9.57867	2219	1833	1937	2533	2104	2193	1437	2052	1515	1979													9.57867	525	371	385	353	438	331	570	540	500	366
9.584	2206	1822	1925	2523	2087	2181	1432	2038	1510	1966													9.584	521	371	381	353	433	331	566	534	493	366
9.58933	2192	1808	1908	2508	2075	2171	1423	2026	1500	1952													9.58933	514	366	377	350	432	323	560	528	485	362
9.59467	2177	1798	1896	2487	2063	2160	1412	2013	1494	1941													9.59467	507	363	375	350	425	324	554	521	482	360
9.6	2161	1790	1886	2472	2051	2147	1401	2006	1482	1931													9.6	508	356	371	345	426	319	551	521	482	359
9.60533	2150	1776	1877	2463	2038	2131	1392	1994	1476	1920													9.60533	504	350	372	344	422	314	547	517	476	353
9.61067	2136	1767	1864	2445	2026	2120	1385	1980	1468	1906													9.61067	501	351	365	341	416	315	542	512	472	350
9.616	2120	1758	1854	2434	2015	2106	1378	1970	1454	1895													9.616	495	347	362	338	415	311	537	505	469	345
9.62133	2106	1746	1843	2414	2005	2087	1369	1959	1449	1884													9.62133	492	341	353	333	413	311	532	498	464	341
9.62667	2095	1734	1830	2399	1995	2077	1358	1946	1440	1875													9.62667	487	342	352	330	408	308	529	493	461	341
9.632	2081	1723	1819	2389	1977	2063	1348	1935	1431	1862													9.632	481	338	350	329	408	306	525	491	456	337
9.63733	2070	1712	1808	2374	1964	2052	1341	1924	1423	1849													9.63733	481	338	346	326	406	301	523	487	454	333
9.64267	2056	1701	1800	2358	1953	2041	1331	1913	1413	1834													9.64267	473	334	346	323	401	300	521	482	449	332
9.648	2045	1687	1788	2343	1941	2032	1323	1896	1407	1827													9.648	466	328	341	321	391	302	515	476	447	337
9.65333	2031	1679	1776	2329	1934	2026	1313	1886	1397	1822													9.65333	463	330	335	321	392	293	507	473	446	328
9.65867	2017	1669	1767	2314	1923	2014	1304	1873	1392	1809													9.65867	462	325	333	317	389	289	503	468	441	329
9.664	2003	1658	1754	2299	1903	2003	1296	1862	1384	1800													9.664	455	321	329	317	386	281	503	463	440	323
9.66933	1994	1648	1743	2286	1893	1988	1289	1850	1375	1784													9.66933	450	319	327	314	385	286	504	462	435	323
9.67467	1982	1640	1733	2270	1882	1976	1283	1843	1366	1774													9.67467	449	316	329	309	383	285	496	456	434	318
9.68	1970	1631	1725	2262	1869	1964	1273	1828	1358	1762													9.68	448	314	324	305	379	281	496	450	434	322
9.68533	1959	1620	1716	2249	1860	1953	1264	1818	1346	1752													9.68533	443	311	322	306	376	283	490	448	422	315
9.69067	1947	1610	1710	2238	1844	1934	1257	1806	1336	1740													9.69067	437	308	321	301	374	280	486	447	417	310
9.696	1933	1600	1696	2225	1835	1927	1256	1796	1334	1733													9.696	436	302	318	300	373	275	481	440	415	310
9.70133	1922	1593	1685	2211	1829	1915	1246	1786	1327	1722													9.70133	433	299	318	298	369	271	482	436	411	307
9.70667	1912	1582	1680	2199	1815	1901	1235	1774	1316	1714													9.70667	429	297	314	294	363	269	475	435	409	301
9.712	1900	1573	1672	2185	1804	1894	1227	1762	1309	1704													9.712	424	295	311	295	360	270	474	432	407	301
9.71733	1887	1562	1659	2169	1793	1888	1222	1755	1306	1692													9.71733	425	293	308	291	359	265	472	430	405	305
9.72267	1876	1554	1650	2160	1785	1875	1215	1747	1298	1684													9.72267	419	288	306	289	355	266	469	427	401	299
9.728	1868	1545	1642	2152	1777	1867	1205	1735	1293	1678													9.728	416	288	304	289	353	263	464	421	399	298
9.73333	1859	1532	1635	2135	1764	1858	1198	1728	1287	1667													9.73333	413	286	304	287	352	259	460	421	398	293
9.73867	1846	1525	1625	2128	1757	1845	1192	1716	1279	1658													9.73867	412	288	301	284	350	257	463	413	393	290
9.744	1835	1517	1614	2114	1751	1838	1186	1706	1270	1649													9.744	409	286	295	287	351	256	460	410	390	292
9.74933	1823	1504	1602	2102	1737	1831	1178	1698	1262	1638													9.74933	408	282	297	288	346	255	458	408	389	286
9.75467	1812	1497	1592	2086	1726	1819	1170	1688	1259	1631													9.75467	407	283	293	281	347	255	451	409	387	287
9.76	1808	1486	1584	2077	1714	1806	1168	1675	1254	1620													9.76	407	279	289	277	340	254	448	404	382	289
9.76533	1795	1479	1576	2067	1705	1795	1163	1668	1250	1610													9.76533	398	280	287	274	339	252	447	403	381	288
9.77067	1785	1472	1566	2059	1701	1793	1156	1663	1237	1601													9.77067	394	274	290	275	336	248	439	397	381	287
9.776	1777	1463	1566	2049	1695	1785	1152	1656	1234	1594													9.776	391	273	288	278	334	246	439	398	379	276
9.78133	1764	1458	1554	2037	1684	1775	1145	1648	1227	1585													9.78133	390	272	288	274	335	245	435	393	380	273
9.78667	1757	1453	1547	2026	1676	1761	1141	1638	1223	1580													9.78667	388	271	282	272	332	241	438	388	370	277
9.792	1745	1444	1539	2014	1665	1753	1134	1631	1216	1574													9.792	384	269	280	271	328	239	438	384	368	277
9.79733	1741	1433	1531	2004	1654	1746	1128	1624	1207	1562													9.79733	384	266	280	269	330	240	430	382	365	276
9.80267	1732	1427	1526	1999	1651	1740	1122	1614	1199	1558													9.80267	382	261	277	266	327	238	425	381	368	272
9.808	1724	1419	1517	1987	1639	1724	1114	1605	1199	1547													9.808	380	261	275	265	326	238	423	376	365	272
9.81333	1714	1413	1509	1978	1626	1719	1106	1594	1190	1535													9.81333	373	262	274	265	325	237	423	375	363	268
9.81867	1703	1407	1502	1970	1620	1712	1096	1591	1184	1530													9.81867	367	262	275	267	325	232	421	373	354	267
9.824	1693	1400	1497	1958	1615	1706	1092	1586	1179	1526													9.824	366	256	271	266	322	231	418	372	354	264
9.82933	1683	1387	1488	1948	1606	1699	1090	1581	1173	1519													9.82933	362	252	267	262	317	228	412	368	352	262
9.83467	1678	1385	1477	1939	1595	1691	1085	1573	1164	1512													9.83467	363	254	272	257	317	225	411	367	348	265
9.84	1669	1373	1469	1928	1586	1684	1078	1562	1161	1504													9.84	364	250	267	254	315	224	411	362	349	264
9.84533	1658	1370	1464	1921	1577	1675	1075	1552	1155	1494													9.84533	361	250	268	254	310	221	409	362	350	259
9.85067	1650	1359	1452	1910	1571	1669	1068	1544	1152	1485													9.85067	356	249	265	254	310	218	405	356	344	260
9.856	1639	1358	1449	1902	1561	1655	1062	1539	1141	1480													9.856	353	247	262	253	310	220	403	359	339	256
9.86133	1632	1348	1444	1892	1550	1645	1054	1534	1133	1472													9.86133	354	240	257	254	309	217	401	353	341	256
9.86667	1628	1342	1439	1881	1549	1644	1048	1524	1131	1463													9.86667	350	245	257	253	308	215	399	354	335	259
9.872	1623	1335	1432	1879	1544	1636	1046	1518	1131	1457													9.872	347	245	260	251	303	216	393	354	334	254
9.87733	1614	1327	1426	1871	1535	1632	1042	1516	1124	1449													9.87733	346	242	261	248	297	215	394	348	338	253
9.88267	1600	1321	1416	1860	1528	1624	1034	1506	1118	1447													9.88267	344	239	258	251	299	214	395	347	336	247
9.888	1594	1312	1413	1855	1522	1613	1030	1496	1116	1439													9.888	344	242	259	247	300	216	396	344	335	249
9.89333	1585	1306	1404	1846	1514	1607	1026	1489	1110	1434													9.89333	341	244	257	247	300	214	391	340	330	248
9.89867	1579	1303	1397	1833	1506	1602	1019	1482	1105	1429													9.89867	338	241	248	244	298	214	391	338	326	248
9.904	1572	1299	1394	1828	1498	1595	1019	1478	1102	1421													9.904	335	240	250	247	296	213	390	338	325	248
9.90933	1563	1290	1384	1817	1492	1589	1012	1472	1097	1413													9.90933	334	236	248	246	294	208	389	341	326	248
9.91467	1557	1286	1373	1808	1491	1578	1009	1461	1090	1406													9.91467	333	238	244	241	291	204	384	337	324	243
9.92	1545	1278	1373	1800	1484	1568	1007	1456	1091	1396													9.92	335	233	240	239	289	207	382	334	320	244
9.92533	1539	1268	1366	1793	1472	1566	996	1451	1085	1390													9.92533	330	234	245	238	286	207	380	336	319	245
9.93067	1534	1265	1360	1783	1469	1559	991	1443	1078	1385													9.93067	328	232	243	241	285	210	376	329	317	245
9.936	1530	1262	1351	1776	1463	1554	990	1435	1073	1379													9.936	326	233	241	240	288	206	374	323	313	244
9.94133	1523	1256	1342	1766	1453	1547	985	1426	1070	1373													9.94133	323	228	241	240	289	204	371	326	310	239
9.94667	1518	1248	1341	1759	1448	1541	977	1421	1065	1371													9.94667	324	225	240	241	290	201	372	327	309	237
9.952	1511	1247	1334	1751	1439	1536	973	1413	1062	1364													9.952	321	222	234	239	287	200	370	326	306	236
9.95733	1501	1237	1331	1747	1435	1530	970	1410	1056	1357													9.95733	321	223	236	231	283	196	369	324	310	237
9.96267	1497	1232	1322	1741	1428	1522	966	1405	1051	1353													9.96267	318	226	240	231	283	197	366	321	313	234
9.968	1487	1223	1319	1732	1417	1516	959	1399	1044	1348													9.968	316	225	237	229	279	195	364	317	310	233
9.97333	1480	1220	1317	1722	1417	1508	953	1392	1040	1338													9.97333	312	226	235	231	279	200	361	313	309	229
9.97867	1474	1214	1311	1716	1406	1506	952	1388	1037	1338													9.97867	309	223	234	230	278	198	359	316	302	231
9.984	1465	1214	1301	1712	1401	1495	947	1385	1034	1330													9.984	309	223	228	224	274	195	358	316	301	228
9.98933	1460	1205	1298	1703	1398	1496	948	1378	1032	1324													9.98933	309	221	229	224	276	197	360	308	302	230
9.99467	1458	1198	1291	1696	1391	1486	944	1375	1031	1320													9.99467	307	218	227	227	277	195	353	309	299	227
10	1452	1190	1285	1686	1386	1479	936	1366	1027	1312													10	309	219	225	226	269	192	354	311	299	227
10.0053	1442	1189	1282	1682	1381	1476	933	1357	1023	1307													10.0053	309	215	226	227	274	189	355	310	294	229
10.0107	1439	1185	1273	1681	1372	1471	928	1350	1024	1306													10.0107	309	216	224	225	275	190	350	306	292	227
10.016	1431	1179	1271	1673	1362	1463	923	1350	1014	1302													10.016	306	214	225	227	267	192	347	305	291	227
10.0213	1424	1172	1267	1665	1358	1460	920	1344	1017	1296													10.0213	305	213	229	226	268	189	348	305	293	222
10.0267	1419	1169	1264	1657	1352	1453	915	1338	1009	1292													10.0267	305	211	225	226	265	187	347	302	292	221
10.032	1409	1157	1258	1647	1347	1446	910	1334	1008	1288													10.032	299	211	224	227	265	188	343	300	291	222
10.0373	1406	1155	1251	1644	1343	1441	908	1329	999	1282													10.0373	298	208	220	226	267	187	343	301	290	223
10.0427	1401	1149	1243	1639	1341	1436	905	1322	997	1275													10.0427	298	207	216	224	261	185	343	301	290	216
10.048	1394	1145	1239	1634	1339	1431	900	1315	995	1273													10.048	291	206	216	222	263	182	342	298	286	214
10.0533	1387	1140	1233	1626	1338	1427	894	1310	988	1268													10.0533	293	207	220	222	264	183	337	299	285	216
10.0587	1381	1135	1227	1624	1329	1419	893	1306	983	1261													10.0587	291	204	217	219	263	183	340	294	283	213
10.064	1377	1129	1221	1618	1319	1415	892	1302	981	1255													10.064	292	203	213	221	260	181	334	290	281	212
10.0693	1366	1129	1220	1610	1315	1407	888	1293	979	1262													10.0693	295	201	211	222	259	177	333	291	282	212
10.0747	1365	1121	1215	1599	1309	1407	883	1292	975	1252													10.0747	292	200	211	219	261	175	330	293	279	210
10.08	1361	1120	1204	1592	1303	1400	883	1288	971	1244													10.08	291	201	211	212	260	178	330	291	273	210
10.0853	1356	1110	1201	1590	1298	1396	878	1279	969	1237													10.0853	289	200	208	211	257	177	329	289	274	212
10.0907	1346	1107	1199	1581	1296	1387	876	1278	966	1233													10.0907	287	196	206	212	257	171	324	285	271	212
10.096	1346	1102	1195	1579	1290	1384	875	1270	965	1229													10.096	283	196	207	212	261	174	330	283	270	214
10.1013	1344	1099	1189	1574	1284	1383	866	1266	960	1224													10.1013	278	196	207	212	260	176	326	280	272	214
10.1067	1333	1097	1188	1568	1282	1375	862	1266	952	1220													10.1067	278	194	205	216	253	172	326	282	273	211
10.112	1331	1093	1180	1560	1271	1371	859	1260	950	1215													10.112	278	191	204	218	254	177	325	283	269	211
10.1173	1327	1087	1175	1556	1269	1370	854	1254	948	1207													10.1173	277	189	202	213	253	175	321	279	265	211
10.1227	1319	1081	1167	1548	1264	1363	852	1253	946	1208													10.1227	277	187	203	212	257	174	322	278	269	207
10.128	1313	1080	1166	1544	1261	1357	850	1251	949	1202													10.128	276	187	201	211	253	170	319	280	266	207
10.1333	1308	1077	1163	1540	1254	1354	843	1242	945	1199													10.1333	272	187	201	212	251	173	315	280	263	203
10.1387	1303	1071	1159	1529	1255	1348	845	1237	940	1196													10.1387	270	191	200	214	246	173	317	277	260	202
10.144	1296	1070	1154	1524	1251	1340	843	1232	941	1187													10.144	273	193	198	212	246	176	314	278	255	199
10.1493	1291	1065	1151	1520	1242	1337	839	1227	937	1182													10.1493	272	191	198	207	246	174	314	275	257	198
10.1547	1282	1060	1151	1516	1240	1334	833	1224	933	1181													10.1547	269	190	199	205	246	171	313	273	256	202
10.16	1279	1057	1148	1510	1236	1331	827	1221	926	1174													10.16	264	189	196	207	246	173	313	274	258	204
10.1653	1275	1049	1141	1503	1230	1329	827	1219	923	1170													10.1653	265	185	200	209	244	169	307	272	258	199
10.1707	1275	1046	1136	1499	1228	1326	825	1209	920	1166													10.1707	266	183	198	209	246	169	305	266	260	199
10.176	1266	1045	1130	1490	1219	1316	819	1204	921	1164													10.176	263	183	195	209	245	168	307	264	256	200
10.1813	1258	1039	1127	1485	1211	1312	815	1200	919	1157													10.1813	264	185	193	212	243	168	305	265	256	193
10.1867	1258	1035	1123	1484	1207	1310	811	1202	913	1150													10.1867	263	181	194	209	242	167	303	262	252	194
10.192	1251	1031	1117	1477	1207	1301	808	1198	909	1152													10.192	263	177	196	207	241	165	299	265	248	197
10.1973	1247	1024	1115	1475	1201	1298	805	1193	905	1144													10.1973	263	179	191	204	243	161	301	264	252	195
10.2027	1244	1021	1108	1469	1192	1294	800	1189	906	1143													10.2027	265	178	192	202	242	163	299	263	250	194
10.208	1235	1018	1105	1464	1189	1290	801	1184	902	1143													10.208	262	177	196	201	234	166	299	266	247	195
10.2133	1233	1014	1102	1461	1186	1285	798	1181	899	1138													10.2133	261	177	194	204	236	166	299	265	247	195
10.2187	1228	1009	1096	1453	1187	1282	793	1176	899	1129													10.2187	257	177	192	206	237	162	302	260	245	195
10.224	1222	1007	1091	1444	1180	1279	792	1172	894	1124													10.224	250	173	194	201	238	162	302	260	244	197
10.2293	1218	1005	1091	1443	1179	1276	790	1166	890	1118													10.2293	251	173	191	198	236	160	298	255	243	190
10.2347	1213	1002	1088	1436	1169	1270	787	1164	890	1115													10.2347	252	174	186	202	230	161	296	259	246	191
10.24	1206	993	1084	1432	1162	1266	786	1159	886	1114													10.24	253	178	185	203	232	159	297	259	242	188
10.2453	1204	992	1079	1430	1157	1261	783	1156	886	1111													10.2453	252	174	183	201	232	160	294	253	241	191
10.2507	1197	986	1077	1424	1157	1257	781	1154	885	1110													10.2507	249	172	184	202	232	157	293	259	239	189
10.256	1193	983	1071	1415	1151	1258	777	1150	879	1102													10.256	247	172	184	204	236	160	290	253	240	187
10.2613	1191	982	1070	1410	1146	1251	773	1148	873	1095													10.2613	248	172	184	205	232	156	288	250	240	188
10.2667	1188	979	1065	1404	1141	1246	773	1145	871	1094													10.2667	249	169	186	205	232	153	287	250	239	185
10.272	1183	972	1057	1401	1135	1244	773	1139	866	1093													10.272	252	171	189	203	227	154	287	248	236	184
10.2773	1178	966	1057	1399	1136	1236	763	1133	866	1088													10.2773	247	167	186	201	225	157	288	253	235	184
10.2827	1172	961	1055	1391	1136	1230	759	1129	862	1082													10.2827	244	168	186	201	224	157	289	247	231	185
10.288	1167	961	1048	1390	1132	1228	755	1124	857	1078													10.288	244	165	185	198	225	154	285	245	234	186
10.2933	1161	954	1041	1385	1127	1225	757	1122	858	1073													10.2933	243	170	186	200	227	152	281	244	230	182
10.2987	1157	952	1041	1381	1121	1221	754	1116	857	1073													10.2987	242	166	182	195	227	151	285	242	230	183
10.304	1155	949	1039	1374	1121	1216	751	1113	854	1073													10.304	240	164	182	195	228	153	284	242	232	179
10.3093	1151	946	1033	1373	1120	1214	747	1110	850	1071													10.3093	233	170	178	193	225	152	280	240	230	179
10.3147	1148	942	1033	1366	1113	1207	743	1110	843	1069													10.3147	237	166	176	196	223	151	280	243	227	175
10.32	1141	936	1026	1361	1109	1203	743	1104	846	1065													10.32	234	164	179	195	222	150	283	241	229	174
10.3253	1138	932	1025	1361	1102	1198	742	1098	841	1058													10.3253	233	164	178	196	220	153	281	240	229	179
10.3307	1138	932	1023	1351	1096	1200	740	1095	840	1054													10.3307	230	162	174	191	221	152	274	238	227	179
10.336	1132	934	1021	1349	1092	1194	735	1097	840	1054													10.336	233	161	175	193	219	151	276	238	224	182
10.3413	1132	925	1015	1345	1089	1190	734	1091	838	1053													10.3413	233	157	170	197	218	150	279	239	228	177
10.3467	1131	921	1013	1340	1087	1187	734	1089	839	1046													10.3467	231	159	174	191	222	148	278	236	224	176
10.352	1126	922	1010	1337	1086	1182	732	1084	832	1045													10.352	233	161	172	191	221	148	272	238	222	173
10.3573	1121	917	1005	1333	1083	1180	729	1078	828	1038													10.3573	230	161	173	193	219	149	276	234	222	175
10.3627	1117	912	1001	1333	1078	1180	722	1074	825	1036													10.3627	228	161	174	193	216	146	275	234	222	174
10.368	1112	913	995	1326	1076	1175	719	1072	825	1034													10.368	229	160	173	189	213	146	275	231	224	176
10.3733	1107	909	995	1323	1069	1171	719	1071	825	1029													10.3733	225	154	173	189	213	141	274	230	221	173
10.3787	1098	902	992	1318	1069	1171	719	1064	819	1028													10.3787	226	155	174	194	214	143	277	232	220	170
10.384	1097	899	990	1310	1063	1168	717	1060	818	1022													10.384	225	158	176	194	217	142	275	227	218	172
10.3893	1099	900	991	1305	1063	1165	717	1059	819	1020													10.3893	224	157	172	193	214	139	273	228	221	169
10.3947	1093	899	987	1303	1058	1159	709	1056	815	1019													10.3947	226	154	168	187	210	142	271	231	218	169
10.4	1089	891	984	1301	1060	1158	711	1053	810	1014													10.4	226	152	171	187	211	141	270	230	220	169
10.4053	1083	891	982	1298	1055	1158	709	1051	811	1011													10.4053	224	149	172	189	213	143	267	230	218	172
10.4107	1082	888	977	1297	1050	1153	708	1046	807	1005													10.4107	220	152	174	193	213	143	272	227	214	174
10.416	1076	881	975	1292	1043	1150	704	1046	804	1004													10.416	222	151	173	194	210	140	271	226	211	171
10.4213	1074	879	975	1282	1041	1144	699	1045	801	1004													10.4213	220	151	173	190	210	140	268	226	217	166
10.4267	1074	881	970	1279	1041	1140	699	1044	802	996													10.4267	221	150	172	192	210	138	268	224	220	170
10.432	1068	875	966	1278	1036	1140	696	1040	801	998													10.432	218	151	169	189	209	139	266	225	216	164
10.4373	1067	875	963	1273	1036	1131	694	1036	800	994													10.4373	219	150	171	190	208	136	266	228	212	168
10.4427	1067	869	960	1275	1029	1128	692	1031	797	992													10.4427	217	149	171	190	207	135	261	224	212	167
10.448	1063	869	956	1271	1026	1128	691	1024	796	990													10.448	216	151	165	190	208	138	263	221	210	164
10.4533	1060	866	955	1266	1023	1130	691	1026	800	985													10.4533	215	154	168	191	206	137	263	225	208	168
10.4587	1057	869	952	1262	1018	1128	688	1025	793	982													10.4587	213	153	168	187	204	131	265	227	210	166
10.464	1054	864	948	1261	1016	1124	685	1020	793	980													10.464	213	153	165	189	208	135	266	225	213	167
10.4693	1050	865	950	1257	1018	1123	683	1018	790	977													10.4693	217	148	169	189	206	132	268	226	208	166
10.4747	1047	862	947	1252	1015	1123	680	1017	789	973													10.4747	218	145	168	186	205	137	259	227	212	161
10.48	1046	856	943	1253	1014	1119	679	1013	785	972													10.48	215	148	163	188	204	132	257	228	209	161
10.4853	1037	852	940	1251	1010	1118	670	1007	783	964													10.4853	216	147	160	189	204	131	255	226	209	158
10.4907	1038	846	935	1251	1007	1113	672	1009	781	967													10.4907	215	151	162	187	203	133	262	225	208	163
10.496	1034	845	935	1245	1002	1106	672	1007	781	964													10.496	213	148	161	190	207	134	262	222	206	161
10.5013	1030	842	931	1235	1000	1105	668	1000	777	961													10.5013	208	152	160	186	204	133	259	218	204	158
10.5067	1027	842	929	1235	994	1100	671	994	777	957													10.5067	210	147	161	186	206	132	258	217	204	161
10.512	1024	838	929	1231	991	1093	665	993	778	956													10.512	208	145	157	186	208	132	258	220	200	159
10.5173	1025	833	926	1226	992	1091	665	991	778	949													10.5173	208	146	163	188	200	135	252	218	198	160
10.5227	1019	835	925	1227	988	1093	662	986	775	945													10.5227	209	145	163	188	198	132	257	219	203	161
10.528	1017	833	921	1224	990	1091	659	988	774	948													10.528	206	148	165	190	199	129	259	218	202	161
10.5333	1014	832	916	1219	984	1092	654	987	772	945													10.5333	211	145	167	187	199	133	254	219	199	158
10.5387	1012	828	913	1218	980	1091	655	987	765	942													10.5387	210	143	162	185	199	131	257	218	199	162
10.544	1007	822	914	1216	981	1086	657	983	763	944													10.544	207	143	159	186	201	133	253	217	198	160
10.5493	1004	820	907	1212	975	1084	656	979	767	936													10.5493	211	143	161	185	201	133	252	216	197	163
10.5547	1000	821	909	1205	976	1079	654	976	767	934													10.5547	210	143	161	184	199	131	256	214	199	161
10.56	1001	814	903	1202	966	1077	652	974	762	932													10.56	208	140	158	184	200	129	252	215	192	158
10.5653	994	812	902	1201	970	1074	648	973	760	930													10.5653	208	135	161	184	198	131	253	216	196	158
10.5707	997	812	896	1203	965	1070	647	971	759	927													10.5707	205	137	161	183	199	131	252	219	197	156
10.576	995	813	893	1197	957	1069	646	965	757	927													10.576	201	140	155	183	197	128	251	217	201	158
10.5813	986	812	894	1192	956	1065	642	965	756	925													10.5813	203	140	156	183	198	128	251	213	199	159
10.5867	988	808	893	1190	955	1066	639	960	754	921													10.5867	203	141	157	183	199	126	249	216	199	158
10.592	983	803	892	1186	954	1061	640	964	751	916													10.592	202	143	159	183	198	125	245	215	196	153
10.5973	977	804	886	1183	955	1058	639	958	748	920													10.5973	203	143	161	182	199	124	248	214	194	154
10.6027	976	798	882	1179	952	1053	634	957	746	915													10.6027	203	139	162	185	197	126	248	210	196	155
10.608	973	797	882	1177	947	1056	637	956	747	911													10.608	205	138	155	184	193	127	247	217	193	158
10.6133	971	794	882	1176	946	1052	629	951	745	913													10.6133	202	138	155	184	194	125	245	211	192	155
10.6187	968	792	878	1170	949	1052	626	952	744	909													10.6187	203	136	153	183	192	125	247	210	193	155
10.624	965	789	876	1164	945	1051	629	946	742	905													10.624	204	135	155	182	197	126	242	214	192	150
10.6293	963	790	874	1164	939	1051	628	945	741	902													10.6293	208	136	151	179	193	130	244	210	191	152
10.6347	965	789	873	1161	941	1046	628	942	735	898													10.6347	201	135	154	179	193	124	244	212	188	152
10.64	965	784	872	1158	939	1045	623	942	738	896													10.64	201	136	154	178	195	120	245	214	189	154
[truncated: 1,755 more rows]

## Sheet: Koetoi HA_HPSEC raw data
Supplementary data 3. Raw data of HPSEC peak heights of Koetoi HAs.
	HPSEC peak heights of Koetoi HA, 0 day samples																							HPSEC peak heights of Koetoi HA, 28-day samples
	Uninoculated control					HSAI-1																		Uninoculated control					HSAI-1
Retention time (min)	Control 1	Control 2	Control 3	Control 4	Control 5	HSAI-1 1	HSAI-1 2	HSAI-1 3	HSAI-1 4	HSAI-1 5													Retention time (min)	Control 1	Control 2	Control 3	Control 4	Control 5	HSAI-1 1	HSAI-1 2	HSAI-1 3	HSAI-1 4	HSAI-1 5
0	0	0	0	0	0	0	0	0	0	0													0	0	0	0	0	0	0	0	0	0	0
0.00533	0	0	0	0	0	0	0	0	0	0													0.00533	0	0	0	0	0	0	0	0	0	0
0.01067	0	8	0	0	0	0	0	0	0	0													0.01067	0	0	0	0	0	0	0	0	0	0
0.016	0	19	0	6	0	0	0	0	0	0													0.016	6	0	6	0	11	4	0	0	0	0
0.02133	12	19	0	8	-3	0	-2	-4	0	0													0.02133	13	2	8	-2	9	7	8	0	3	-6
0.02667	10	14	-4	6	-7	1	-5	-6	-1	0													0.02667	3	1	8	-5	7	1	5	-4	1	-8
0.032	4	10	-6	5	-4	-3	-8	-12	-9	-5													0.032	6	4	6	-12	7	0	0	-12	1	-12
0.03733	0	7	-10	2	-11	-7	-9	-11	-10	-7													0.03733	4	1	1	-10	10	-1	-2	-10	-3	-14
0.04267	3	5	-11	-1	-10	-7	-6	-13	-11	-5													0.04267	3	-2	-1	-13	2	-6	-2	-14	-5	-12
0.048	0	5	-11	1	-11	-10	-8	-15	-9	-7													0.048	1	-4	-1	-13	-1	-2	-6	-17	-4	-15
0.05333	0	7	-8	-2	-9	-12	-11	-14	-15	-9													0.05333	-1	-3	2	-19	1	0	-8	-16	-7	-12
0.05867	-4	2	-8	-1	-12	-10	-10	-13	-14	-7													0.05867	-5	-6	3	-21	2	-1	-6	-9	-11	-16
0.064	-6	1	-10	2	-15	-11	-11	-12	-17	-9													0.064	-8	-6	2	-19	3	0	-2	-14	-11	-15
0.06933	-6	0	-11	-1	-16	-9	-10	-11	-16	-9													0.06933	-6	-2	-3	-17	3	-2	-5	-18	-10	-16
0.07467	-1	-1	-8	0	-16	-11	-15	-12	-16	-7													0.07467	-2	-4	0	-16	0	-3	-4	-17	-10	-19
0.08	-3	1	-7	-2	-15	-11	-15	-14	-17	-6													0.08	0	-8	-4	-16	0	-4	-5	-15	-10	-18
0.08533	-7	1	-11	-3	-15	-10	-11	-15	-19	-10													0.08533	-2	-5	-1	-17	2	-1	-10	-16	-13	-14
0.09067	-6	4	-11	-1	-13	-6	-14	-15	-18	-8													0.09067	-2	-4	-3	-15	1	-5	-10	-16	-10	-14
0.096	-8	3	-16	-1	-15	-8	-14	-20	-16	-13													0.096	-6	-2	-1	-14	2	-5	-10	-12	-10	-17
0.10133	-11	5	-15	-3	-16	-8	-16	-17	-22	-7													0.10133	-4	-1	2	-17	-2	-8	-7	-13	-11	-15
0.10667	-8	3	-16	-8	-17	-10	-14	-18	-21	-5													0.10667	-3	0	-4	-23	-3	-9	-9	-14	-14	-15
0.112	-7	-2	-16	-8	-17	-12	-18	-18	-19	-6													0.112	0	-1	-3	-19	-1	-5	-11	-16	-14	-14
0.11733	-7	1	-13	-9	-15	-11	-15	-16	-19	-12													0.11733	0	-1	-1	-16	1	-6	-9	-19	-13	-16
0.12267	-8	-1	-14	-9	-18	-12	-19	-18	-19	-10													0.12267	1	-5	-1	-20	1	-3	-8	-15	-12	-17
0.128	-9	-7	-13	-10	-14	-9	-15	-18	-20	-9													0.128	1	-3	-1	-21	1	-6	-7	-20	-13	-16
0.13333	-12	0	-13	-9	-15	-8	-12	-16	-22	-13													0.13333	2	-1	0	-18	2	-4	-9	-17	-13	-17
0.13867	-11	-3	-12	-8	-17	-10	-18	-15	-18	-12													0.13867	1	1	-2	-18	4	-4	-12	-23	-13	-19
0.144	-9	-1	-12	-10	-18	-10	-18	-17	-19	-11													0.144	1	0	-2	-21	0	-1	-13	-18	-14	-21
0.14933	-12	-3	-11	-11	-19	-12	-17	-14	-20	-11													0.14933	0	-2	-5	-22	0	-5	-11	-16	-13	-20
0.15467	-17	-9	-13	-12	-17	-8	-16	-19	-18	-6													0.15467	0	-2	-4	-22	1	-8	-5	-16	-11	-21
0.16	-8	-7	-14	-15	-14	-6	-16	-19	-19	-7													0.16	-2	-1	-1	-21	-2	-6	-5	-20	-15	-18
0.16533	-10	-9	-13	-13	-14	-8	-16	-18	-19	-10													0.16533	1	2	-3	-19	-4	-6	-7	-21	-12	-15
0.17067	-15	-12	-9	-16	-15	-7	-16	-20	-17	-6													0.17067	0	-2	-6	-17	3	-5	-9	-21	-15	-17
0.176	-12	-15	-8	-17	-15	-8	-19	-16	-21	-10													0.176	0	-2	-7	-20	-1	-3	-9	-23	-12	-16
0.18133	-17	-16	-11	-13	-16	-9	-19	-18	-15	-14													0.18133	2	0	-5	-18	3	-2	-8	-18	-14	-11
0.18667	-14	-19	-7	-19	-13	-8	-16	-20	-19	-9													0.18667	-2	-3	-6	-20	-1	3	-5	-19	-14	-17
0.192	-13	-12	-8	-13	-12	-9	-18	-20	-18	-11													0.192	0	-2	-4	-20	-2	1	-6	-20	-13	-15
0.19733	-13	-16	-10	-17	-13	-11	-18	-21	-20	-10													0.19733	-1	-4	-2	-20	0	-2	-5	-24	-11	-18
0.20267	-10	-15	-12	-19	-11	-13	-18	-18	-21	-12													0.20267	0	2	-3	-21	0	1	-8	-22	-13	-16
0.208	-7	-17	-13	-21	-11	-8	-16	-18	-18	-10													0.208	-3	6	-1	-20	1	1	-12	-19	-14	-16
0.21333	-8	-14	-13	-18	-13	-6	-17	-16	-16	-13													0.21333	1	5	0	-23	-2	2	-10	-16	-11	-19
0.21867	-10	-20	-14	-21	-16	-8	-20	-17	-14	-12													0.21867	-5	5	-3	-23	0	0	-9	-15	-12	-17
0.224	-15	-20	-9	-21	-15	-4	-20	-18	-18	-10													0.224	-7	3	-2	-18	0	3	-12	-16	-14	-18
0.22933	-12	-16	-8	-21	-20	-11	-20	-19	-22	-12													0.22933	-5	1	-4	-21	-1	1	-11	-18	-14	-16
0.23467	-13	-21	-14	-23	-20	-12	-21	-20	-21	-10													0.23467	-5	0	-1	-18	-3	3	-11	-21	-14	-14
0.24	-13	-21	-15	-26	-17	-12	-20	-20	-22	-14													0.24	-1	0	1	-22	-3	3	-11	-19	-11	-19
0.24533	-13	-24	-11	-20	-15	-8	-18	-23	-23	-13													0.24533	-1	1	-7	-21	0	1	-10	-22	-12	-22
0.25067	-15	-21	-9	-18	-14	-9	-17	-20	-22	-16													0.25067	-1	4	-8	-19	4	-2	-7	-23	-12	-20
0.256	-16	-18	-14	-23	-15	-12	-20	-18	-21	-11													0.256	-4	7	-5	-13	1	-3	-11	-23	-15	-17
0.26133	-10	-21	-11	-25	-14	-14	-21	-19	-21	-17													0.26133	-3	4	-5	-16	-3	3	-11	-18	-13	-20
0.26667	-11	-23	-16	-27	-14	-12	-18	-20	-23	-15													0.26667	-3	1	-5	-18	-5	-2	-11	-20	-22	-20
0.272	-16	-26	-15	-24	-16	-14	-18	-14	-21	-15													0.272	-5	2	-8	-18	-1	3	-11	-14	-18	-18
0.27733	-16	-25	-13	-24	-14	-12	-17	-17	-18	-14													0.27733	-3	1	-3	-19	-1	1	-8	-17	-17	-18
0.28267	-14	-22	-16	-21	-14	-12	-19	-19	-22	-17													0.28267	-2	5	-3	-16	-3	3	-14	-17	-19	-21
0.288	-13	-23	-18	-20	-14	-13	-20	-17	-20	-14													0.288	-5	4	-1	-22	-3	1	-12	-21	-19	-20
0.29333	-11	-21	-15	-21	-10	-11	-18	-16	-22	-12													0.29333	-3	9	-4	-17	-8	2	-8	-21	-17	-19
0.29867	-15	-23	-19	-24	-14	-17	-20	-19	-22	-16													0.29867	-2	8	-3	-18	-7	2	-12	-20	-14	-20
0.304	-15	-16	-17	-23	-16	-21	-22	-19	-19	-15													0.304	-3	9	-2	-20	-6	0	-8	-20	-11	-22
0.30933	-13	-20	-16	-19	-12	-16	-19	-21	-25	-16													0.30933	-5	6	-5	-19	-9	2	-7	-18	-11	-20
0.31467	-14	-19	-15	-23	-19	-15	-22	-21	-25	-11													0.31467	-4	6	-2	-19	-6	6	-6	-15	-17	-15
0.32	-16	-17	-16	-23	-15	-17	-19	-19	-23	-12													0.32	-2	10	2	-18	-6	4	-11	-19	-16	-21
0.32533	-16	-19	-17	-20	-15	-17	-17	-19	-24	-14													0.32533	-6	10	0	-20	-7	1	-11	-16	-11	-19
0.33067	-17	-19	-16	-21	-15	-12	-16	-17	-19	-16													0.33067	-2	9	-2	-21	-7	-2	-13	-16	-13	-19
0.336	-11	-12	-16	-14	-15	-15	-15	-17	-19	-16													0.336	-4	5	-3	-21	-4	-1	-14	-14	-11	-19
0.34133	-8	-13	-14	-18	-14	-14	-14	-16	-23	-16													0.34133	-2	7	-3	-19	-3	0	-12	-16	-12	-16
0.34667	-13	-16	-14	-21	-13	-13	-20	-17	-21	-13													0.34667	1	4	2	-15	-3	-4	-12	-22	-17	-20
0.352	-17	-16	-20	-18	-10	-14	-18	-17	-20	-12													0.352	2	4	-2	-17	-5	-3	-10	-25	-16	-21
0.35733	-17	-16	-20	-15	-12	-15	-22	-19	-24	-13													0.35733	-2	8	-4	-18	-1	-1	-11	-24	-20	-23
0.36267	-19	-15	-21	-11	-11	-14	-21	-22	-25	-14													0.36267	-5	9	-6	-16	-4	2	-14	-24	-17	-21
0.368	-14	-21	-20	-14	-11	-14	-18	-19	-28	-14													0.368	-6	6	-6	-18	-11	-1	-13	-21	-20	-23
0.37333	-9	-16	-22	-11	-10	-12	-20	-18	-27	-9													0.37333	-10	12	-2	-18	-8	-4	-14	-20	-21	-22
0.37867	-14	-16	-23	-9	-13	-12	-15	-20	-23	-11													0.37867	-4	10	-3	-14	-9	-2	-13	-20	-15	-18
0.384	-12	-14	-18	-10	-12	-13	-17	-17	-21	-11													0.384	2	8	-5	-16	-5	-3	-12	-24	-18	-20
0.38933	-16	-15	-20	-8	-10	-13	-18	-18	-23	-8													0.38933	-3	8	-6	-18	-7	-4	-15	-25	-17	-19
0.39467	-16	-12	-24	-3	-15	-10	-18	-18	-25	-11													0.39467	-7	14	-1	-21	-9	-1	-15	-30	-17	-23
0.4	-14	-14	-21	-6	-15	-14	-20	-20	-23	-12													0.4	-3	15	-3	-20	-10	1	-12	-24	-18	-24
0.40533	-15	-13	-20	-8	-14	-11	-17	-19	-23	-8													0.40533	-4	14	-1	-23	-3	0	-13	-24	-13	-25
0.41067	-12	-11	-21	-7	-12	-14	-17	-20	-21	-7													0.41067	-3	10	-1	-23	-5	-3	-14	-23	-17	-23
0.416	-13	-12	-24	-4	-12	-15	-21	-22	-20	-8													0.416	-1	9	0	-21	-8	-3	-15	-21	-14	-22
0.42133	-15	-12	-22	-5	-11	-12	-20	-21	-21	-8													0.42133	-5	14	-4	-21	-7	-2	-15	-24	-17	-21
0.42667	-17	-12	-17	-5	-6	-12	-19	-15	-23	-8													0.42667	-5	13	-5	-22	-4	3	-20	-19	-15	-18
0.432	-16	-13	-22	-7	-7	-15	-21	-20	-19	-12													0.432	-8	13	0	-19	-4	4	-15	-23	-15	-23
0.43733	-8	-16	-24	-6	-8	-16	-19	-22	-19	-11													0.43733	-9	11	-4	-19	-7	3	-14	-20	-20	-24
0.44267	-13	-15	-19	-7	-5	-18	-21	-18	-21	-11													0.44267	-8	11	-7	-23	-6	-3	-14	-22	-18	-20
0.448	-13	-13	-18	-3	-5	-15	-23	-19	-26	-11													0.448	-6	6	-6	-26	-12	-3	-12	-23	-16	-21
0.45333	-13	-15	-18	-1	-7	-16	-22	-23	-25	-11													0.45333	-5	9	-4	-20	-13	-1	-11	-29	-17	-27
0.45867	-13	-16	-17	-1	-5	-9	-20	-19	-23	-7													0.45867	-2	11	-6	-22	-5	2	-13	-23	-19	-26
0.464	-14	-15	-17	-4	-8	-6	-18	-23	-21	-3													0.464	-6	11	-3	-24	-7	0	-14	-19	-16	-26
0.46933	-13	-12	-16	-7	-8	-13	-18	-21	-22	-1													0.46933	-2	8	-2	-23	-8	6	-11	-23	-18	-20
0.47467	-15	-11	-20	-7	-10	-14	-20	-16	-19	-7													0.47467	-4	12	-2	-26	-6	5	-13	-21	-16	-23
0.48	-14	-11	-22	-7	-15	-18	-19	-18	-16	-6													0.48	-3	12	-3	-30	-8	4	-16	-23	-12	-26
0.48533	-13	-16	-19	-5	-15	-21	-18	-18	-20	-5													0.48533	-1	14	-4	-27	-9	2	-17	-21	-20	-24
0.49067	-13	-17	-21	-3	-9	-19	-14	-17	-18	-5													0.49067	-4	8	0	-26	-10	-1	-14	-22	-18	-23
0.496	-13	-15	-20	-7	-11	-12	-13	-19	-18	-8													0.496	-2	8	-2	-28	-9	-3	-15	-21	-18	-23
0.50133	-14	-12	-16	-3	-9	-13	-18	-18	-20	-4													0.50133	-3	12	0	-31	-6	-4	-16	-20	-14	-29
0.50667	-16	-16	-18	-7	-5	-12	-19	-20	-18	-4													0.50667	0	8	-1	-30	-7	-4	-11	-21	-14	-23
0.512	-15	-14	-17	-12	-6	-13	-15	-19	-20	-5													0.512	-5	12	-9	-28	-6	1	-13	-21	-15	-26
0.51733	-17	-12	-17	-12	-9	-15	-20	-23	-21	-6													0.51733	-3	16	-6	-33	-8	3	-15	-23	-15	-22
0.52267	-13	-13	-15	-11	-9	-14	-11	-22	-21	-5													0.52267	-3	11	-6	-32	-12	2	-16	-25	-16	-24
0.528	-10	-8	-16	-10	-12	-15	-15	-22	-23	-4													0.528	-5	11	0	-32	-9	2	-18	-18	-17	-23
0.53333	-15	-7	-15	-9	-9	-13	-16	-21	-21	-5													0.53333	-7	11	-1	-30	-14	4	-17	-18	-18	-22
0.53867	-14	-10	-21	-11	-12	-14	-14	-23	-23	0													0.53867	-7	13	1	-36	-13	3	-19	-18	-22	-20
0.544	-13	-9	-20	-10	-11	-12	-16	-23	-22	-1													0.544	-5	13	0	-33	-16	1	-19	-21	-19	-21
0.54933	-15	-11	-15	-9	-11	-16	-14	-22	-23	-5													0.54933	-5	15	3	-35	-11	0	-24	-22	-20	-21
0.55467	-15	-8	-18	-10	-11	-17	-15	-25	-20	-2													0.55467	-5	17	-2	-33	-11	6	-25	-17	-20	-24
0.56	-14	-7	-17	-9	-14	-17	-18	-23	-20	2													0.56	-8	13	0	-34	-15	5	-22	-16	-17	-25
0.56533	-16	-9	-19	-13	-12	-16	-16	-22	-22	-1													0.56533	-4	15	-2	-35	-10	3	-19	-19	-18	-20
0.57067	-12	-10	-20	-14	-8	-18	-13	-24	-18	-2													0.57067	-4	13	2	-33	-12	6	-17	-16	-20	-21
0.576	-10	-9	-15	-16	-17	-12	-13	-25	-18	1													0.576	-2	14	2	-33	-11	2	-16	-21	-19	-18
0.58133	-14	-13	-20	-15	-10	-15	-15	-24	-19	2													0.58133	-3	13	1	-31	-6	0	-14	-22	-23	-20
0.58667	-15	-10	-22	-15	-9	-15	-12	-24	-15	0													0.58667	-4	13	2	-35	-14	5	-20	-22	-24	-21
0.592	-15	-12	-22	-10	-7	-16	-13	-25	-18	-1													0.592	-2	14	0	-39	-13	2	-13	-21	-27	-21
0.59733	-9	-12	-19	-12	-7	-20	-13	-25	-20	0													0.59733	-2	10	-3	-40	-10	0	-16	-24	-22	-23
0.60267	-12	-12	-17	-16	-10	-15	-17	-24	-17	2													0.60267	-5	9	-2	-35	-8	3	-16	-25	-23	-22
0.608	-9	-14	-18	-17	-11	-14	-19	-23	-19	0													0.608	-4	11	1	-33	-10	4	-18	-21	-24	-19
0.61333	-12	-11	-21	-16	-9	-14	-16	-25	-18	-4													0.61333	-7	13	0	-30	-14	3	-20	-21	-25	-17
0.61867	-8	-12	-22	-18	-14	-20	-13	-30	-18	0													0.61867	-7	11	-1	-32	-16	1	-18	-23	-24	-18
0.624	-7	-13	-22	-15	-14	-16	-15	-30	-17	-2													0.624	-9	17	4	-35	-10	5	-18	-21	-23	-18
0.62933	-9	-10	-21	-14	-12	-13	-19	-28	-21	1													0.62933	-11	10	2	-30	-12	0	-16	-23	-24	-17
0.63467	-10	-8	-22	-17	-8	-10	-19	-27	-24	2													0.63467	-7	14	0	-28	-14	3	-15	-23	-27	-19
0.64	-12	-9	-26	-18	-8	-12	-16	-25	-21	2													0.64	-6	14	0	-34	-13	-3	-17	-22	-24	-22
0.64533	-17	-14	-22	-18	-10	-15	-13	-24	-20	2													0.64533	-10	12	2	-30	-11	-2	-17	-20	-28	-25
0.65067	-17	-13	-22	-22	-8	-10	-11	-24	-22	6													0.65067	-7	14	1	-33	-13	-3	-15	-19	-26	-24
0.656	-18	-8	-18	-20	-6	-13	-13	-21	-19	5													0.656	-11	17	-2	-29	-13	-4	-14	-20	-26	-18
0.66133	-17	-8	-19	-20	-10	-15	-15	-21	-18	1													0.66133	-12	14	-2	-32	-9	-6	-16	-19	-27	-22
0.66667	-13	-5	-21	-23	-15	-18	-15	-26	-17	-1													0.66667	-9	17	-5	-34	-9	-5	-16	-17	-19	-19
0.672	-18	-7	-16	-21	-11	-16	-14	-28	-21	1													0.672	-13	17	-2	-32	-12	-2	-14	-23	-21	-16
0.67733	-18	-9	-19	-20	-15	-15	-12	-28	-19	5													0.67733	-14	15	0	-30	-13	-8	-18	-22	-24	-20
0.68267	-16	-12	-22	-22	-16	-13	-11	-27	-16	3													0.68267	-12	15	-3	-31	-11	0	-15	-24	-26	-21
0.688	-15	-13	-21	-19	-13	-12	-12	-31	-18	0													0.688	-11	14	1	-31	-16	2	-16	-19	-29	-21
0.69333	-13	-12	-16	-21	-12	-11	-12	-31	-22	-1													0.69333	-15	14	1	-31	-13	2	-16	-19	-27	-22
0.69867	-13	-14	-15	-22	-14	-13	-14	-28	-19	2													0.69867	-13	16	-3	-31	-12	-2	-15	-18	-25	-23
0.704	-14	-11	-21	-22	-10	-15	-11	-29	-16	1													0.704	-12	16	-8	-25	-10	-2	-17	-19	-23	-19
0.70933	-15	-15	-19	-23	-12	-13	-10	-29	-20	4													0.70933	-11	14	-4	-31	-8	0	-19	-18	-26	-21
0.71467	-17	-12	-21	-24	-12	-12	-16	-28	-21	1													0.71467	-10	14	-4	-32	-6	0	-17	-15	-29	-23
0.72	-19	-6	-21	-22	-11	-11	-14	-26	-21	1													0.72	-8	14	2	-28	-13	-1	-12	-18	-28	-24
0.72533	-14	-12	-18	-21	-8	-13	-13	-25	-19	4													0.72533	-13	20	-2	-33	-10	-6	-12	-19	-24	-22
0.73067	-16	-12	-21	-21	-11	-13	-18	-26	-23	0													0.73067	-11	18	-8	-33	-8	-3	-12	-21	-25	-23
0.736	-13	-12	-22	-22	-12	-14	-12	-28	-22	1													0.736	-10	15	-3	-31	-10	-6	-12	-20	-29	-21
0.74133	-17	-14	-23	-18	-11	-14	-15	-27	-24	1													0.74133	-12	14	-5	-33	-9	-7	-14	-16	-26	-25
0.74667	-13	-15	-22	-19	-11	-16	-19	-23	-21	0													0.74667	-13	16	-3	-35	-7	-6	-14	-19	-30	-24
0.752	-15	-11	-19	-18	-11	-16	-21	-24	-22	-3													0.752	-13	14	-3	-34	-9	-6	-22	-22	-29	-21
0.75733	-16	-10	-17	-19	-15	-16	-18	-26	-20	5													0.75733	-13	15	0	-33	-8	-5	-21	-24	-30	-21
0.76267	-14	-9	-17	-17	-12	-16	-16	-28	-25	-2													0.76267	-15	12	-2	-34	-11	-6	-22	-22	-31	-21
0.768	-14	-11	-19	-18	-12	-17	-14	-29	-24	-1													0.768	-17	16	-4	-32	-10	-12	-21	-19	-27	-22
0.77333	-18	-14	-18	-24	-8	-17	-13	-27	-27	-1													0.77333	-17	17	-7	-35	-6	-8	-25	-17	-28	-23
0.77867	-17	-9	-18	-25	-3	-21	-14	-27	-23	1													0.77867	-12	20	-8	-34	-6	-13	-22	-18	-30	-21
0.784	-15	-9	-17	-22	-8	-21	-18	-31	-28	3													0.784	-12	17	-8	-31	-9	-10	-24	-18	-33	-22
0.78933	-16	-7	-16	-22	-7	-21	-18	-32	-25	6													0.78933	-15	17	-11	-27	-10	-12	-22	-22	-31	-23
0.79467	-19	-6	-14	-20	-10	-22	-20	-31	-23	2													0.79467	-17	14	-7	-32	-8	-13	-24	-23	-30	-23
0.8	-19	-8	-19	-17	-10	-22	-16	-28	-27	2													0.8	-16	14	-3	-33	-6	-16	-23	-23	-35	-22
0.80533	-18	-11	-20	-21	-12	-21	-16	-27	-22	-1													0.80533	-17	15	-5	-39	-8	-18	-25	-21	-32	-23
0.81067	-15	-13	-21	-19	-11	-15	-18	-27	-23	2													0.81067	-19	19	-6	-36	-8	-21	-23	-21	-34	-23
0.816	-12	-11	-21	-21	-11	-20	-17	-27	-26	5													0.816	-18	20	-4	-32	-3	-21	-20	-21	-32	-24
0.82133	-13	-11	-20	-21	-12	-18	-19	-28	-27	6													0.82133	-18	18	-5	-30	-4	-20	-22	-21	-32	-25
0.82667	-15	-8	-21	-22	-11	-18	-18	-28	-23	4													0.82667	-18	15	-4	-32	-5	-23	-23	-19	-30	-26
0.832	-16	-8	-19	-24	-14	-21	-15	-29	-23	2													0.832	-21	17	-5	-35	-1	-19	-29	-21	-31	-25
0.83733	-17	-9	-21	-23	-9	-19	-15	-28	-26	4													0.83733	-18	19	-7	-32	-3	-20	-30	-15	-29	-29
0.84267	-13	-9	-18	-19	-8	-24	-17	-26	-24	3													0.84267	-20	18	-4	-32	-1	-21	-25	-11	-25	-28
0.848	-15	-8	-18	-20	-9	-23	-21	-26	-24	2													0.848	-17	15	-3	-34	1	-21	-26	-11	-29	-22
0.85333	-15	-6	-19	-22	-8	-20	-23	-27	-23	3													0.85333	-20	16	-8	-32	-1	-17	-27	-12	-24	-23
0.85867	-14	-11	-20	-23	-6	-28	-19	-28	-23	3													0.85867	-22	17	-11	-33	-2	-17	-27	-12	-26	-27
0.864	-11	-6	-21	-26	-6	-26	-18	-28	-25	3													0.864	-17	18	-6	-36	0	-23	-27	-14	-30	-22
0.86933	-13	-7	-17	-22	-11	-25	-16	-27	-20	-3													0.86933	-20	18	-5	-35	-5	-21	-25	-9	-30	-24
0.87467	-12	-5	-17	-16	-13	-28	-18	-29	-26	1													0.87467	-20	21	-6	-34	-4	-20	-25	-18	-35	-25
0.88	-16	-7	-17	-22	-11	-28	-15	-28	-25	1													0.88	-17	19	-5	-33	-3	-24	-24	-20	-33	-25
0.88533	-21	-6	-21	-25	-6	-29	-18	-24	-27	2													0.88533	-18	17	-12	-33	-5	-29	-25	-17	-32	-26
0.89067	-14	-8	-22	-28	-9	-28	-16	-25	-25	4													0.89067	-21	17	-12	-34	-4	-25	-26	-15	-30	-27
0.896	-19	-7	-15	-31	-10	-29	-16	-28	-23	2													0.896	-22	18	-7	-35	-1	-24	-23	-18	-32	-23
0.90133	-18	-7	-14	-34	-12	-26	-18	-27	-24	5													0.90133	-18	21	-9	-40	-2	-22	-28	-20	-31	-27
0.90667	-16	-7	-19	-34	-13	-26	-13	-26	-23	-1													0.90667	-15	24	-11	-38	-2	-22	-28	-18	-29	-24
0.912	-13	-8	-21	-31	-12	-23	-20	-26	-21	-2													0.912	-21	26	-3	-38	-5	-21	-29	-15	-32	-25
0.91733	-16	-15	-20	-30	-6	-29	-23	-27	-25	-3													0.91733	-23	25	-1	-36	-4	-28	-24	-17	-27	-25
0.92267	-14	-7	-17	-29	-7	-30	-22	-29	-27	1													0.92267	-22	25	-5	-34	-2	-27	-27	-19	-26	-23
0.928	-12	-10	-18	-29	-12	-30	-20	-28	-27	2													0.928	-25	22	-5	-39	1	-26	-25	-18	-27	-23
0.93333	-16	-9	-17	-35	-9	-29	-18	-28	-23	2													0.93333	-26	19	-5	-34	-5	-27	-27	-21	-27	-23
0.93867	-17	-5	-17	-34	-11	-27	-19	-29	-24	1													0.93867	-22	24	-4	-35	-4	-29	-25	-17	-29	-25
0.944	-10	-7	-16	-33	-8	-25	-19	-31	-24	0													0.944	-20	25	-2	-37	-7	-28	-27	-18	-24	-25
0.94933	-12	-9	-17	-36	-13	-22	-22	-33	-27	-1													0.94933	-24	23	-3	-37	-5	-31	-30	-22	-28	-24
0.95467	-12	-8	-15	-36	-14	-24	-18	-31	-33	0													0.95467	-21	25	-4	-34	-8	-29	-29	-22	-26	-26
0.96	-10	-4	-18	-38	-14	-27	-17	-28	-31	5													0.96	-23	25	-4	-35	-6	-33	-29	-20	-25	-20
0.96533	-10	-6	-18	-35	-13	-27	-15	-34	-27	4													0.96533	-24	29	-6	-37	-3	-29	-30	-19	-27	-22
0.97067	-7	-8	-18	-30	-12	-26	-20	-30	-25	2													0.97067	-25	26	-4	-39	-3	-30	-31	-18	-28	-21
0.976	-12	-4	-17	-35	-17	-25	-22	-27	-30	-1													0.976	-27	25	-5	-32	-3	-29	-29	-19	-30	-20
0.98133	-8	-5	-17	-36	-13	-25	-24	-31	-30	1													0.98133	-24	24	-3	-32	-3	-31	-30	-18	-24	-19
0.98667	-9	-7	-18	-40	-14	-27	-22	-26	-26	-1													0.98667	-29	25	-7	-34	-2	-27	-35	-14	-20	-24
0.992	-7	-4	-13	-41	-15	-24	-17	-27	-25	1													0.992	-28	25	-5	-32	-3	-26	-29	-15	-19	-22
0.99733	-9	-8	-15	-43	-13	-25	-20	-30	-26	4													0.99733	-25	29	-4	-33	0	-26	-32	-18	-25	-23
1.00267	-6	-5	-16	-46	-12	-26	-22	-30	-24	3													1.00267	-27	28	-3	-35	-4	-24	-35	-16	-28	-24
1.008	-10	-6	-15	-39	-10	-22	-22	-32	-27	-3													1.008	-26	25	-3	-34	-1	-28	-37	-21	-29	-21
1.01333	-8	-5	-21	-40	-12	-20	-26	-35	-25	-3													1.01333	-26	24	-1	-34	-1	-23	-33	-14	-31	-23
1.01867	-10	-7	-22	-45	-13	-22	-24	-32	-26	3													1.01867	-23	26	-5	-39	-4	-24	-31	-21	-29	-26
1.024	-10	-7	-22	-44	-10	-27	-17	-28	-31	5													1.024	-23	26	-3	-39	-8	-26	-35	-19	-33	-28
1.02933	-8	-7	-23	-43	-8	-26	-18	-29	-33	3													1.02933	-25	26	-4	-39	-3	-25	-33	-15	-30	-20
1.03467	-2	-10	-22	-43	-7	-21	-22	-33	-34	5													1.03467	-31	32	-1	-36	-3	-26	-32	-19	-27	-22
1.04	-1	-8	-19	-45	-14	-20	-24	-30	-31	0													1.04	-29	29	-3	-38	-2	-29	-34	-19	-26	-20
1.04533	-6	-8	-19	-45	-17	-18	-20	-31	-28	3													1.04533	-25	23	-8	-37	-3	-26	-33	-22	-27	-21
1.05067	-9	-8	-20	-44	-16	-16	-21	-34	-25	4													1.05067	-21	26	-4	-33	0	-24	-29	-17	-25	-17
1.056	-7	-6	-23	-42	-13	-17	-26	-34	-26	3													1.056	-22	28	-2	-35	-1	-22	-33	-17	-25	-18
1.06133	-5	-4	-23	-44	-10	-19	-26	-35	-26	5													1.06133	-26	25	-3	-33	0	-21	-35	-18	-24	-18
1.06667	-10	-9	-18	-38	-11	-19	-27	-35	-26	2													1.06667	-26	24	-4	-35	-2	-17	-33	-17	-25	-21
1.072	-12	-9	-17	-42	-11	-17	-22	-34	-27	6													1.072	-26	22	-6	-33	1	-19	-33	-16	-30	-21
1.07733	-10	-9	-20	-44	-11	-16	-23	-31	-29	2													1.07733	-26	24	-4	-32	-1	-20	-32	-15	-30	-19
1.08267	-13	-7	-18	-40	-12	-17	-23	-33	-27	2													1.08267	-29	26	-7	-29	-3	-19	-29	-17	-30	-16
1.088	-7	-6	-19	-41	-18	-19	-22	-36	-25	0													1.088	-29	28	-6	-29	-6	-23	-28	-18	-29	-17
1.09333	-8	-1	-18	-44	-13	-15	-26	-34	-28	0													1.09333	-26	28	-4	-32	-8	-23	-31	-16	-26	-15
1.09867	-9	1	-22	-42	-11	-18	-26	-34	-32	-2													1.09867	-30	29	-3	-30	-11	-24	-31	-18	-30	-19
1.104	-9	-4	-22	-42	-13	-17	-25	-30	-32	-3													1.104	-28	28	-5	-33	-8	-23	-35	-16	-30	-19
1.10933	-7	-6	-22	-38	-15	-14	-27	-33	-35	2													1.10933	-24	29	-6	-28	-7	-23	-30	-21	-28	-21
1.11467	-11	-7	-20	-42	-12	-21	-26	-31	-31	1													1.11467	-24	29	-7	-30	-11	-22	-28	-23	-24	-21
1.12	-10	-5	-25	-41	-12	-18	-29	-34	-30	-4													1.12	-21	30	-10	-33	-12	-22	-26	-21	-27	-23
1.12533	-8	-7	-22	-43	-13	-18	-28	-33	-30	-4													1.12533	-20	29	-10	-34	-11	-21	-28	-16	-33	-27
1.13067	-8	-5	-23	-42	-13	-18	-25	-34	-33	-1													1.13067	-23	29	-8	-34	-11	-19	-33	-17	-33	-24
1.136	-9	-5	-22	-40	-13	-17	-24	-31	-31	4													1.136	-26	29	-4	-31	-8	-18	-32	-17	-30	-17
1.14133	-9	-6	-25	-41	-9	-18	-27	-31	-30	3													1.14133	-26	32	-4	-32	-12	-17	-36	-18	-33	-17
1.14667	-7	-4	-26	-40	-11	-13	-25	-34	-32	3													1.14667	-29	31	-3	-35	-12	-19	-34	-17	-30	-18
1.152	-5	-3	-24	-45	-10	-14	-29	-33	-33	-2													1.152	-22	30	-2	-35	-13	-18	-30	-13	-31	-20
1.15733	-6	-5	-24	-50	-14	-14	-27	-33	-32	-2													1.15733	-21	31	-5	-31	-13	-17	-30	-17	-34	-20
1.16267	-7	-5	-22	-45	-13	-20	-23	-33	-34	-2													1.16267	-27	33	-2	-34	-16	-25	-31	-22	-33	-20
1.168	-6	-3	-25	-53	-10	-19	-27	-34	-35	3													1.168	-24	31	-1	-37	-17	-21	-32	-21	-36	-20
1.17333	-8	-2	-21	-47	-11	-20	-28	-34	-33	1													1.17333	-25	34	-3	-34	-19	-22	-33	-18	-34	-18
1.17867	-8	-5	-23	-44	-10	-19	-30	-34	-31	0													1.17867	-24	35	-1	-35	-12	-24	-30	-19	-32	-17
1.184	-10	-8	-27	-45	-14	-20	-27	-33	-32	-5													1.184	-25	31	-3	-35	-13	-25	-31	-21	-29	-18
1.18933	-9	-9	-24	-46	-13	-22	-33	-33	-33	0													1.18933	-23	33	1	-29	-11	-21	-33	-22	-28	-20
1.19467	-7	-6	-19	-50	-15	-19	-30	-31	-36	2													1.19467	-28	30	-1	-29	-13	-22	-34	-21	-29	-20
1.2	-7	-4	-21	-48	-14	-22	-30	-32	-36	1													1.2	-25	28	-2	-33	-15	-22	-29	-20	-30	-15
1.20533	-5	-4	-22	-48	-13	-18	-27	-38	-33	1													1.20533	-27	28	-3	-33	-17	-24	-33	-21	-32	-18
1.21067	-6	-2	-23	-50	-11	-17	-22	-31	-34	0													1.21067	-26	28	-2	-32	-10	-24	-35	-18	-30	-21
1.216	-8	-3	-25	-48	-12	-16	-23	-33	-31	1													1.216	-22	31	-3	-34	-13	-21	-32	-16	-28	-18
1.22133	-11	-6	-23	-51	-9	-16	-26	-31	-28	2													1.22133	-18	31	-1	-33	-15	-20	-33	-15	-28	-19
1.22667	-6	-3	-24	-47	-13	-18	-26	-34	-28	3													1.22667	-21	33	-2	-37	-11	-19	-33	-17	-27	-21
1.232	-7	-4	-23	-52	-14	-13	-23	-34	-31	3													1.232	-22	31	0	-36	-11	-21	-27	-16	-30	-24
1.23733	-9	-6	-25	-52	-10	-16	-22	-38	-32	6													1.23733	-22	32	-2	-34	-10	-21	-33	-19	-27	-23
1.24267	-12	-4	-27	-52	-13	-20	-26	-35	-31	2													1.24267	-21	28	-4	-35	-10	-20	-35	-22	-32	-18
1.248	-14	-4	-22	-49	-19	-23	-31	-37	-34	4													1.248	-24	31	-6	-34	-12	-22	-36	-21	-32	-17
1.25333	-6	-6	-26	-52	-17	-22	-28	-35	-32	8													1.25333	-28	34	-5	-34	-13	-22	-32	-19	-29	-18
1.25867	-5	-5	-25	-51	-10	-20	-28	-35	-33	8													1.25867	-28	30	-3	-37	-11	-22	-34	-18	-27	-17
1.264	-5	-2	-24	-51	-13	-19	-29	-36	-27	5													1.264	-31	28	-5	-35	-16	-21	-31	-19	-31	-23
1.26933	-5	-5	-21	-52	-13	-22	-27	-37	-33	5													1.26933	-28	29	-2	-37	-17	-20	-33	-20	-31	-20
1.27467	-3	-7	-26	-51	-14	-19	-25	-37	-34	9													1.27467	-24	30	-1	-37	-18	-17	-36	-18	-32	-16
1.28	-6	-6	-25	-51	-10	-20	-27	-44	-31	7													1.28	-24	31	-3	-34	-17	-16	-34	-14	-30	-22
1.28533	-4	-2	-24	-51	-12	-20	-27	-40	-30	4													1.28533	-22	27	-3	-31	-18	-19	-25	-19	-33	-21
1.29067	-4	-2	-30	-54	-14	-21	-28	-38	-31	4													1.29067	-25	30	-2	-35	-20	-21	-25	-17	-31	-21
1.296	-8	-7	-25	-52	-14	-23	-30	-41	-29	6													1.296	-26	25	-1	-32	-22	-17	-27	-22	-31	-25
1.30133	-6	-6	-23	-51	-14	-23	-26	-39	-31	3													1.30133	-28	22	1	-32	-18	-20	-32	-24	-35	-21
1.30667	-8	-10	-29	-54	-12	-21	-24	-42	-32	3													1.30667	-26	24	0	-33	-21	-19	-31	-22	-38	-22
1.312	-9	-9	-26	-52	-14	-19	-28	-37	-29	4													1.312	-27	27	-5	-35	-20	-24	-30	-18	-32	-25
1.31733	-8	-8	-25	-50	-12	-22	-31	-37	-31	3													1.31733	-25	24	-4	-34	-22	-17	-31	-18	-26	-25
1.32267	-10	-9	-23	-53	-9	-25	-29	-39	-29	4													1.32267	-26	21	-2	-36	-19	-19	-33	-19	-31	-25
1.328	-8	-5	-21	-52	-7	-24	-30	-41	-29	3													1.328	-25	19	0	-34	-22	-20	-29	-18	-31	-23
1.33333	-8	-12	-23	-50	-13	-27	-30	-40	-30	5													1.33333	-23	18	0	-35	-22	-23	-31	-15	-32	-22
1.33867	-7	-14	-22	-55	-15	-22	-32	-42	-26	4													1.33867	-24	18	-5	-36	-23	-18	-28	-15	-32	-18
1.344	-7	-11	-21	-51	-15	-21	-30	-40	-26	7													1.344	-26	20	-3	-37	-25	-18	-31	-19	-31	-21
1.34933	-11	-11	-23	-55	-18	-21	-28	-41	-29	4													1.34933	-26	22	-3	-34	-22	-16	-35	-22	-29	-22
1.35467	-14	-13	-22	-54	-17	-25	-29	-38	-29	1													1.35467	-29	20	-6	-34	-20	-14	-31	-23	-30	-23
1.36	-17	-12	-23	-52	-14	-22	-31	-35	-29	4													1.36	-30	18	-3	-31	-20	-14	-30	-24	-33	-22
1.36533	-15	-9	-26	-50	-13	-25	-31	-39	-32	8													1.36533	-27	14	0	-32	-19	-16	-29	-23	-35	-22
1.37067	-18	-15	-26	-50	-14	-27	-31	-38	-29	9													1.37067	-30	15	-4	-34	-22	-18	-32	-22	-33	-19
1.376	-15	-14	-27	-52	-14	-21	-30	-43	-30	6													1.376	-29	16	-5	-35	-22	-17	-35	-21	-30	-23
1.38133	-17	-12	-27	-55	-12	-20	-32	-44	-26	5													1.38133	-26	18	-2	-32	-19	-14	-35	-22	-31	-26
1.38667	-16	-13	-30	-54	-14	-21	-31	-41	-27	3													1.38667	-27	20	-3	-32	-21	-18	-35	-23	-33	-23
1.392	-15	-12	-29	-53	-14	-20	-28	-35	-25	7													1.392	-27	20	-3	-30	-17	-16	-31	-24	-33	-21
1.39733	-14	-10	-29	-52	-17	-24	-30	-41	-26	3													1.39733	-30	19	-2	-36	-13	-13	-30	-24	-33	-23
1.40267	-17	-16	-31	-52	-16	-26	-31	-42	-24	4													1.40267	-28	18	-2	-32	-21	-16	-31	-23	-30	-22
1.408	-14	-13	-30	-55	-15	-24	-32	-42	-23	2													1.408	-28	17	-4	-31	-21	-13	-30	-29	-32	-24
1.41333	-18	-15	-31	-54	-15	-25	-31	-44	-26	4													1.41333	-29	17	-3	-33	-24	-14	-36	-25	-33	-26
1.41867	-20	-14	-36	-53	-15	-22	-31	-42	-30	5													1.41867	-30	16	1	-36	-22	-18	-33	-25	-30	-22
1.424	-20	-11	-31	-55	-12	-23	-31	-41	-32	-1													1.424	-31	20	-3	-36	-24	-16	-34	-19	-34	-24
1.42933	-21	-12	-30	-53	-14	-25	-33	-40	-29	-2													1.42933	-32	20	-2	-32	-21	-19	-37	-23	-31	-25
1.43467	-18	-12	-31	-54	-12	-27	-32	-41	-26	1													1.43467	-30	20	1	-31	-19	-18	-37	-24	-34	-25
1.44	-20	-12	-25	-55	-14	-24	-32	-42	-25	0													1.44	-28	18	0	-33	-25	-15	-31	-18	-32	-28
1.44533	-21	-13	-28	-56	-13	-21	-32	-41	-28	3													1.44533	-30	18	-6	-31	-22	-16	-35	-18	-36	-27
1.45067	-24	-8	-27	-56	-14	-26	-32	-46	-29	1													1.45067	-27	18	-2	-30	-21	-14	-35	-20	-32	-30
1.456	-25	-11	-27	-55	-10	-24	-35	-42	-30	2													1.456	-30	19	-8	-31	-22	-13	-34	-23	-32	-31
1.46133	-23	-11	-32	-53	-13	-26	-31	-39	-30	7													1.46133	-31	20	-4	-35	-19	-14	-38	-22	-33	-31
1.46667	-22	-12	-30	-52	-17	-25	-31	-41	-32	3													1.46667	-28	17	0	-34	-21	-17	-40	-23	-29	-34
1.472	-22	-12	-32	-55	-11	-25	-30	-40	-35	0													1.472	-27	16	1	-36	-20	-15	-36	-24	-34	-36
1.47733	-22	-14	-35	-55	-13	-25	-32	-38	-34	0													1.47733	-27	16	0	-35	-24	-12	-33	-22	-33	-29
1.48267	-22	-9	-33	-58	-11	-25	-27	-41	-29	4													1.48267	-30	15	1	-37	-25	-14	-35	-22	-34	-31
1.488	-24	-10	-32	-62	-12	-25	-29	-41	-28	4													1.488	-29	12	0	-34	-23	-18	-35	-24	-33	-29
1.49333	-26	-8	-30	-60	-10	-31	-34	-40	-27	3													1.49333	-28	11	0	-34	-21	-13	-36	-24	-34	-26
1.49867	-28	-7	-29	-61	-10	-30	-30	-39	-27	1													1.49867	-27	15	3	-30	-22	-11	-35	-26	-35	-28
1.504	-32	-6	-31	-58	-8	-25	-30	-43	-32	3													1.504	-30	11	3	-31	-27	-14	-31	-24	-33	-30
1.50933	-30	-4	-32	-55	-6	-29	-27	-45	-30	-1													1.50933	-26	10	6	-34	-22	-15	-31	-24	-34	-31
1.51467	-29	-7	-33	-61	-15	-28	-30	-46	-30	7													1.51467	-29	13	5	-35	-22	-13	-31	-27	-33	-30
1.52	-31	-12	-32	-57	-14	-29	-33	-43	-29	3													1.52	-29	14	5	-33	-20	-11	-29	-20	-33	-34
1.52533	-31	-11	-32	-54	-11	-26	-35	-44	-31	1													1.52533	-29	11	1	-27	-18	-17	-31	-20	-36	-32
1.53067	-30	-11	-33	-53	-10	-30	-31	-43	-29	1													1.53067	-31	7	3	-30	-17	-14	-33	-22	-36	-31
1.536	-30	-15	-33	-57	-7	-33	-29	-45	-29	0													1.536	-29	11	4	-30	-19	-16	-28	-22	-32	-31
1.54133	-32	-11	-31	-58	-8	-32	-34	-41	-28	3													1.54133	-29	12	2	-31	-17	-15	-32	-26	-34	-28
1.54667	-35	-13	-29	-60	-8	-28	-33	-43	-32	2													1.54667	-27	15	-5	-31	-16	-13	-33	-23	-36	-30
1.552	-31	-11	-30	-63	-14	-29	-27	-41	-29	6													1.552	-31	15	1	-28	-20	-15	-34	-22	-35	-29
1.55733	-33	-9	-29	-60	-16	-32	-27	-38	-34	7													1.55733	-30	12	3	-28	-17	-17	-29	-19	-32	-29
1.56267	-32	-13	-30	-63	-15	-28	-32	-42	-34	3													1.56267	-30	11	4	-33	-19	-18	-33	-20	-33	-32
1.568	-30	-14	-30	-62	-14	-26	-33	-40	-31	1													1.568	-30	12	2	-32	-19	-14	-30	-21	-32	-31
1.57333	-32	-10	-33	-60	-11	-29	-32	-43	-27	0													1.57333	-30	11	8	-28	-21	-14	-30	-22	-32	-33
1.57867	-32	-10	-30	-58	-9	-25	-33	-46	-28	4													1.57867	-27	10	-1	-31	-19	-14	-29	-23	-37	-29
1.584	-33	-11	-33	-57	-8	-31	-32	-43	-28	9													1.584	-30	10	2	-31	-17	-16	-29	-21	-32	-30
1.58933	-34	-12	-33	-61	-8	-31	-34	-42	-32	5													1.58933	-32	14	4	-30	-16	-18	-34	-20	-34	-30
1.59467	-38	-12	-30	-62	-9	-30	-36	-39	-29	8													1.59467	-31	11	8	-33	-16	-16	-39	-21	-31	-28
1.6	-36	-15	-32	-57	-7	-27	-34	-41	-27	3													1.6	-31	14	13	-32	-15	-13	-36	-16	-32	-32
1.60533	-36	-12	-32	-56	-11	-29	-32	-43	-32	5													1.60533	-30	9	5	-29	-13	-15	-33	-20	-33	-35
1.61067	-37	-12	-29	-57	-9	-28	-33	-42	-34	1													1.61067	-30	9	1	-32	-13	-12	-32	-21	-29	-31
1.616	-35	-14	-30	-57	-10	-27	-30	-41	-33	2													1.616	-27	7	-2	-28	-14	-13	-36	-20	-29	-30
1.62133	-33	-17	-33	-58	-12	-28	-30	-46	-36	2													1.62133	-26	10	-2	-28	-12	-14	-37	-21	-33	-36
1.62667	-34	-16	-31	-51	-8	-32	-32	-46	-35	4													1.62667	-27	12	4	-28	-14	-15	-33	-21	-33	-36
1.632	-30	-12	-32	-51	-10	-31	-32	-41	-32	1													1.632	-30	13	1	-33	-11	-13	-36	-19	-35	-31
1.63733	-33	-8	-30	-55	-10	-35	-38	-44	-33	3													1.63733	-33	15	5	-33	-14	-13	-37	-17	-32	-31
1.64267	-33	-12	-30	-49	-7	-30	-33	-48	-33	1													1.64267	-31	11	5	-33	-17	-12	-33	-18	-37	-29
1.648	-37	-12	-31	-48	-7	-31	-31	-45	-34	2													1.648	-30	9	2	-33	-16	-9	-35	-18	-34	-30
1.65333	-39	-13	-32	-52	-9	-32	-36	-41	-33	2													1.65333	-28	11	7	-33	-13	-10	-38	-19	-32	-27
1.65867	-39	-15	-31	-51	-7	-33	-35	-42	-35	5													1.65867	-34	14	4	-36	-16	-11	-35	-21	-31	-30
1.664	-35	-14	-35	-51	-10	-32	-34	-46	-36	4													1.664	-32	10	2	-36	-14	-13	-34	-19	-34	-29
1.66933	-35	-13	-34	-50	-5	-34	-35	-43	-34	1													1.66933	-30	9	-1	-33	-17	-8	-33	-19	-36	-30
1.67467	-36	-11	-33	-51	-2	-32	-35	-44	-37	2													1.67467	-25	10	-1	-30	-10	-11	-35	-20	-35	-30
1.68	-39	-13	-29	-54	-3	-34	-34	-42	-35	-1													1.68	-26	11	-5	-28	-8	-9	-33	-16	-31	-30
1.68533	-39	-13	-34	-50	-1	-36	-33	-43	-37	-1													1.68533	-29	12	0	-26	-9	-13	-33	-20	-33	-30
1.69067	-37	-16	-31	-49	-2	-32	-32	-42	-38	1													1.69067	-31	10	5	-29	-9	-14	-34	-19	-38	-27
1.696	-35	-13	-34	-48	0	-30	-35	-45	-38	6													1.696	-32	9	4	-31	-13	-13	-34	-21	-35	-30
1.70133	-37	-10	-35	-42	-5	-32	-34	-43	-36	2													1.70133	-34	10	0	-31	-14	-15	-36	-15	-36	-28
1.70667	-33	-8	-31	-49	-4	-32	-37	-43	-35	1													1.70667	-31	10	1	-32	-15	-12	-36	-19	-30	-32
1.712	-38	-10	-31	-47	-7	-29	-35	-43	-34	0													1.712	-30	10	-2	-26	-21	-8	-33	-22	-36	-30
1.71733	-37	-11	-35	-46	-6	-30	-37	-44	-35	-1													1.71733	-27	5	-1	-29	-16	-13	-34	-20	-35	-28
1.72267	-34	-8	-36	-45	-9	-32	-35	-43	-39	1													1.72267	-28	9	-2	-27	-17	-12	-40	-20	-35	-28
1.728	-33	-7	-33	-45	-13	-36	-34	-44	-37	3													1.728	-32	7	0	-28	-17	-12	-32	-19	-36	-30
1.73333	-37	-5	-33	-41	-11	-35	-38	-42	-38	-1													1.73333	-33	9	0	-28	-16	-11	-32	-19	-36	-30
1.73867	-38	-5	-32	-41	-7	-35	-34	-41	-39	-2													1.73867	-31	10	2	-25	-15	-13	-26	-18	-34	-32
1.744	-34	-7	-37	-46	-3	-33	-36	-42	-42	2													1.744	-28	8	1	-25	-15	-16	-33	-22	-31	-30
1.74933	-34	-12	-34	-47	-4	-31	-34	-46	-40	0													1.74933	-24	10	2	-32	-13	-13	-29	-17	-37	-31
1.75467	-35	-6	-33	-47	-2	-31	-34	-48	-42	1													1.75467	-28	12	0	-30	-15	-13	-30	-21	-38	-30
1.76	-36	-5	-32	-49	-3	-34	-37	-44	-40	2													1.76	-25	13	3	-30	-13	-10	-27	-21	-38	-30
1.76533	-37	-5	-32	-47	-3	-33	-34	-44	-40	1													1.76533	-27	12	-1	-29	-14	-10	-34	-20	-38	-29
1.77067	-38	0	-32	-43	-8	-32	-36	-41	-39	-3													1.77067	-32	12	-2	-33	-13	-12	-32	-23	-36	-28
1.776	-40	-1	-32	-43	-4	-33	-37	-43	-41	-5													1.776	-33	15	-1	-29	-18	-15	-31	-23	-36	-29
1.78133	-41	-1	-37	-45	-6	-31	-37	-43	-36	0													1.78133	-33	13	-1	-28	-17	-11	-31	-20	-38	-25
1.78667	-40	-4	-37	-47	-3	-37	-37	-43	-33	2													1.78667	-29	9	3	-35	-14	-10	-28	-22	-36	-29
1.792	-42	-2	-36	-49	-4	-32	-36	-47	-38	3													1.792	-27	14	4	-31	-14	-12	-22	-21	-39	-29
1.79733	-38	0	-37	-50	-7	-32	-37	-41	-40	-5													1.79733	-23	13	5	-28	-16	-12	-20	-14	-36	-30
1.80267	-37	1	-35	-45	-5	-34	-41	-42	-38	-6													1.80267	-26	11	5	-33	-13	-13	-22	-19	-36	-28
1.808	-37	0	-35	-45	-3	-30	-38	-42	-33	-7													1.808	-27	12	2	-37	-20	-13	-25	-18	-38	-31
1.81333	-35	0	-43	-44	-4	-32	-36	-43	-38	-5													1.81333	-27	9	6	-32	-15	-15	-25	-21	-36	-29
1.81867	-38	4	-40	-48	-4	-33	-36	-42	-36	-2													1.81867	-29	9	4	-30	-9	-12	-27	-19	-35	-29
1.824	-42	6	-41	-50	-3	-32	-33	-41	-33	-4													1.824	-33	8	7	-32	-16	-11	-25	-22	-39	-34
1.82933	-37	8	-39	-47	-4	-34	-36	-42	-36	-3													1.82933	-27	11	6	-33	-16	-15	-24	-19	-40	-34
1.83467	-37	9	-38	-49	-1	-32	-38	-47	-35	-2													1.83467	-32	14	2	-35	-14	-9	-28	-24	-43	-30
1.84	-33	5	-38	-49	-1	-34	-38	-44	-34	-2													1.84	-30	14	2	-32	-14	-13	-27	-21	-42	-30
1.84533	-33	2	-40	-53	-4	-31	-40	-41	-37	-4													1.84533	-29	12	1	-31	-12	-14	-29	-21	-41	-29
1.85067	-30	0	-37	-56	-2	-32	-38	-41	-37	-5													1.85067	-29	12	2	-34	-11	-14	-31	-21	-35	-31
1.856	-34	1	-36	-55	-2	-28	-35	-44	-38	-8													1.856	-28	9	7	-35	-15	-13	-32	-20	-39	-30
1.86133	-33	0	-39	-52	-3	-31	-36	-43	-40	-6													1.86133	-28	14	3	-37	-21	-10	-26	-23	-43	-29
1.86667	-33	2	-44	-48	-6	-31	-37	-45	-38	-4													1.86667	-30	14	0	-37	-14	-8	-31	-23	-39	-28
1.872	-29	8	-45	-51	-5	-34	-36	-48	-38	-4													1.872	-25	12	2	-32	-11	-12	-29	-25	-40	-33
1.87733	-30	8	-41	-45	-2	-36	-41	-49	-39	-9													1.87733	-25	15	4	-36	-13	-9	-26	-23	-36	-32
1.88267	-32	4	-36	-50	0	-33	-36	-48	-35	-9													1.88267	-29	11	2	-34	-15	-6	-23	-23	-40	-33
1.888	-27	5	-39	-49	-5	-34	-38	-47	-40	-7													1.888	-33	10	4	-33	-16	-11	-25	-27	-41	-35
1.89333	-29	2	-40	-52	-4	-29	-35	-48	-42	-5													1.89333	-37	11	1	-33	-18	-12	-30	-26	-38	-31
1.89867	-30	4	-42	-51	-3	-29	-36	-47	-40	-5													1.89867	-32	10	2	-34	-15	-13	-32	-25	-36	-27
1.904	-29	6	-37	-49	-1	-33	-39	-43	-37	-9													1.904	-31	10	-2	-35	-14	-13	-25	-22	-36	-28
1.90933	-31	3	-39	-47	-6	-33	-38	-44	-39	-9													1.90933	-31	9	0	-37	-14	-16	-27	-27	-38	-25
1.91467	-26	5	-41	-51	-6	-36	-40	-48	-38	-9													1.91467	-28	10	3	-35	-10	-12	-27	-27	-43	-30
1.92	-25	2	-42	-51	-9	-37	-36	-46	-39	-5													1.92	-28	11	3	-34	-10	-13	-28	-27	-37	-36
1.92533	-27	4	-44	-53	-8	-33	-34	-46	-35	-3													1.92533	-31	9	2	-35	-11	-10	-25	-27	-40	-34
1.93067	-24	4	-40	-51	-5	-37	-32	-49	-36	-6													1.93067	-31	8	5	-38	-11	-12	-23	-23	-43	-32
1.936	-23	1	-38	-49	-6	-36	-40	-44	-40	-8													1.936	-34	12	3	-39	-12	-13	-25	-25	-39	-33
1.94133	-20	0	-40	-48	-5	-37	-38	-47	-34	-7													1.94133	-29	11	2	-37	-18	-9	-26	-24	-42	-33
1.94667	-26	5	-39	-48	-4	-34	-37	-45	-35	-9													1.94667	-26	11	-3	-42	-16	-14	-26	-20	-39	-31
1.952	-25	0	-40	-49	-6	-34	-38	-47	-38	-8													1.952	-30	8	2	-36	-20	-15	-26	-23	-40	-30
1.95733	-22	-1	-39	-50	-9	-36	-37	-39	-40	-8													1.95733	-34	6	0	-37	-18	-16	-28	-29	-38	-28
1.96267	-23	0	-40	-48	-3	-32	-38	-44	-39	-9													1.96267	-32	7	5	-36	-16	-17	-27	-25	-37	-28
1.968	-27	3	-41	-54	-1	-36	-39	-45	-38	-7													1.968	-35	11	5	-37	-21	-18	-27	-27	-35	-34
1.97333	-25	5	-38	-57	-1	-32	-41	-50	-39	-6													1.97333	-30	8	10	-39	-22	-19	-26	-27	-37	-30
1.97867	-20	2	-35	-51	-5	-32	-34	-47	-39	-9													1.97867	-30	11	7	-35	-21	-11	-33	-25	-36	-38
1.984	-24	3	-40	-51	-7	-36	-38	-43	-38	-6													1.984	-32	7	4	-38	-20	-12	-28	-29	-37	-33
1.98933	-28	0	-42	-54	-7	-36	-34	-44	-38	-6													1.98933	-30	7	4	-40	-22	-17	-29	-28	-37	-32
1.99467	-23	4	-41	-54	-2	-32	-34	-42	-39	-5													1.99467	-32	11	5	-42	-21	-14	-30	-29	-39	-31
2	-24	6	-32	-51	-4	-29	-36	-45	-38	-3													2	-32	13	7	-41	-18	-14	-30	-30	-39	-32
2.00533	-23	3	-35	-51	-4	-29	-38	-47	-40	-3													2.00533	-33	9	2	-44	-16	-11	-29	-29	-40	-32
2.01067	-20	5	-38	-55	-7	-32	-37	-41	-38	-3													2.01067	-36	10	3	-40	-17	-11	-32	-30	-38	-34
2.016	-22	8	-39	-51	-2	-31	-36	-42	-37	-4													2.016	-34	14	7	-40	-22	-15	-31	-28	-38	-34
2.02133	-23	6	-38	-54	-1	-32	-34	-43	-41	-8													2.02133	-33	15	6	-40	-16	-13	-32	-29	-36	-30
2.02667	-24	3	-42	-52	-1	-31	-38	-40	-41	-7													2.02667	-32	14	5	-40	-19	-12	-28	-30	-35	-30
2.032	-21	3	-39	-49	-3	-27	-38	-46	-43	-8													2.032	-33	12	3	-40	-20	-13	-29	-27	-40	-31
2.03733	-21	4	-41	-48	0	-29	-39	-47	-42	-7													2.03733	-38	11	2	-39	-26	-15	-26	-24	-41	-32
2.04267	-22	7	-39	-46	0	-29	-39	-42	-40	-7													2.04267	-34	8	3	-41	-25	-16	-31	-23	-42	-30
2.048	-20	4	-37	-47	0	-29	-37	-42	-40	-5													2.048	-32	5	5	-38	-21	-16	-29	-23	-41	-32
2.05333	-19	3	-37	-48	-2	-26	-37	-44	-43	-8													2.05333	-30	10	4	-37	-19	-14	-29	-24	-34	-34
2.05867	-20	5	-35	-52	1	-31	-35	-41	-42	-10													2.05867	-28	13	7	-36	-22	-12	-26	-27	-38	-35
2.064	-19	1	-36	-47	-2	-28	-39	-43	-39	-9													2.064	-29	9	5	-39	-27	-11	-27	-28	-40	-36
2.06933	-22	1	-35	-47	-2	-29	-37	-39	-43	-11													2.06933	-27	8	3	-39	-22	-12	-30	-26	-40	-35
2.07467	-22	1	-33	-50	-2	-29	-39	-39	-41	-5													2.07467	-31	10	7	-39	-26	-7	-27	-25	-40	-35
2.08	-19	2	-37	-49	-2	-31	-39	-41	-43	-5													2.08	-28	10	4	-39	-29	-7	-31	-24	-34	-33
2.08533	-22	1	-38	-53	-1	-23	-37	-43	-42	-10													2.08533	-28	7	5	-39	-27	-10	-29	-21	-33	-30
2.09067	-18	3	-41	-54	-4	-26	-40	-47	-41	-9													2.09067	-31	7	6	-39	-28	-9	-30	-24	-36	-33
2.096	-15	1	-36	-52	-5	-27	-40	-43	-45	-8													2.096	-32	3	5	-35	-27	-10	-28	-30	-39	-30
2.10133	-17	2	-35	-51	-2	-32	-43	-41	-45	-12													2.10133	-31	5	0	-40	-29	-10	-28	-27	-38	-31
2.10667	-18	3	-36	-50	0	-32	-43	-43	-45	-6													2.10667	-32	3	4	-41	-30	-6	-32	-30	-38	-31
2.112	-20	-1	-36	-51	-3	-31	-40	-43	-41	-7													2.112	-33	4	9	-42	-30	-7	-27	-32	-37	-36
2.11733	-14	-4	-38	-50	0	-32	-36	-45	-42	-7													2.11733	-30	7	12	-43	-28	-9	-27	-34	-35	-35
2.12267	-18	-1	-35	-54	1	-29	-39	-40	-43	-9													2.12267	-29	5	9	-42	-26	-6	-28	-29	-34	-35
2.128	-19	0	-39	-52	1	-28	-41	-40	-44	-6													2.128	-31	8	9	-40	-31	-7	-31	-29	-37	-34
2.13333	-23	-4	-41	-49	3	-27	-41	-42	-46	-10													2.13333	-29	7	3	-42	-29	-11	-33	-28	-38	-30
2.13867	-18	-3	-42	-50	2	-24	-40	-42	-46	-9													2.13867	-29	6	5	-40	-25	-8	-30	-25	-39	-36
2.144	-19	1	-41	-51	1	-29	-42	-38	-43	-7													2.144	-30	7	7	-37	-25	-9	-30	-22	-40	-28
2.14933	-16	0	-43	-53	2	-27	-36	-42	-41	-8													2.14933	-32	0	8	-41	-25	-6	-29	-25	-37	-32
2.15467	-13	-1	-44	-56	2	-28	-41	-37	-46	-6													2.15467	-34	2	7	-40	-26	-6	-29	-22	-35	-33
2.16	-14	-1	-36	-55	0	-24	-43	-43	-45	-7													2.16	-33	1	10	-42	-25	-6	-35	-22	-36	-33
2.16533	-13	-2	-39	-52	0	-23	-43	-42	-49	-5													2.16533	-33	2	10	-41	-27	-7	-31	-21	-40	-31
2.17067	-13	-4	-42	-51	2	-27	-39	-39	-45	-10													2.17067	-33	2	10	-45	-25	-8	-29	-25	-36	-33
2.176	-15	-3	-39	-51	0	-32	-42	-37	-49	-9													2.176	-34	4	9	-45	-24	-10	-32	-27	-34	-30
2.18133	-14	-5	-44	-51	-1	-34	-41	-34	-46	-5													2.18133	-25	4	4	-43	-24	-7	-34	-27	-31	-30
2.18667	-13	-7	-43	-48	0	-31	-40	-36	-45	-6													2.18667	-29	2	3	-42	-20	-7	-32	-26	-36	-32
2.192	-16	-10	-43	-50	4	-28	-40	-37	-47	-6													2.192	-26	-1	8	-43	-24	-4	-32	-24	-38	-32
2.19733	-18	-5	-41	-49	5	-29	-42	-34	-45	-3													2.19733	-27	2	6	-42	-24	-6	-36	-23	-33	-32
2.20267	-15	-4	-39	-51	2	-32	-43	-36	-47	-4													2.20267	-27	-1	9	-41	-26	-8	-32	-16	-33	-36
2.208	-15	-1	-41	-52	5	-24	-45	-38	-45	-3													2.208	-27	7	9	-39	-27	-6	-31	-24	-35	-35
2.21333	-15	-7	-46	-50	4	-28	-41	-40	-47	-3													2.21333	-27	7	8	-42	-27	-8	-34	-21	-35	-32
2.21867	-10	-7	-43	-49	1	-27	-44	-36	-43	-5													2.21867	-27	4	9	-43	-28	-8	-33	-20	-36	-33
2.224	-13	-2	-43	-49	1	-27	-43	-38	-45	-6													2.224	-25	1	6	-41	-26	-8	-35	-21	-38	-33
2.22933	-13	-4	-42	-49	-3	-27	-45	-37	-43	-5													2.22933	-26	2	6	-41	-28	-6	-33	-20	-36	-29
2.23467	-16	-6	-43	-51	-1	-26	-43	-38	-45	-4													2.23467	-25	-2	6	-41	-25	-7	-31	-24	-34	-34
2.24	-12	-8	-42	-51	-1	-27	-42	-38	-47	-10													2.24	-28	0	10	-41	-28	-7	-31	-22	-34	-34
2.24533	-16	-4	-41	-53	-3	-27	-42	-40	-48	-6													2.24533	-26	3	12	-37	-27	-9	-29	-16	-36	-31
2.25067	-12	-5	-38	-48	0	-31	-42	-40	-45	-11													2.25067	-26	4	9	-39	-29	-6	-31	-16	-36	-34
2.256	-16	-2	-40	-49	1	-30	-44	-38	-45	-9													2.256	-26	-2	11	-38	-25	-9	-32	-15	-38	-31
2.26133	-15	-2	-41	-50	0	-34	-43	-39	-44	-15													2.26133	-25	3	12	-39	-28	-8	-32	-23	-44	-34
2.26667	-12	-2	-44	-51	-3	-29	-46	-40	-48	-14													2.26667	-31	1	11	-38	-28	-5	-34	-24	-38	-34
2.272	-16	-9	-45	-55	-3	-31	-48	-38	-45	-10													2.272	-28	-2	10	-38	-27	-7	-30	-20	-38	-35
2.27733	-14	-6	-38	-54	-5	-31	-50	-37	-45	-10													2.27733	-28	-7	12	-37	-22	-3	-32	-23	-34	-29
2.28267	-13	-8	-37	-56	-3	-29	-50	-37	-47	-10													2.28267	-29	-2	12	-38	-25	-2	-32	-21	-36	-28
2.288	-8	-9	-41	-52	-3	-31	-46	-36	-48	-10													2.288	-27	0	12	-38	-23	0	-32	-21	-37	-28
2.29333	-15	-10	-39	-51	-5	-31	-44	-36	-44	-14													2.29333	-27	-1	7	-41	-24	-2	-32	-17	-36	-31
2.29867	-16	-10	-39	-52	-2	-33	-44	-38	-46	-9													2.29867	-28	0	8	-42	-26	0	-34	-13	-39	-30
2.304	-14	-11	-37	-53	-4	-33	-45	-36	-45	-10													2.304	-29	-2	9	-43	-27	-5	-33	-16	-41	-31
2.30933	-15	-10	-38	-51	-5	-36	-46	-34	-43	-7													2.30933	-30	-3	9	-43	-28	-8	-26	-12	-36	-32
2.31467	-14	-11	-42	-52	-9	-37	-47	-36	-43	-8													2.31467	-30	-1	11	-38	-26	-8	-34	-16	-35	-28
2.32	-13	-13	-39	-55	-7	-32	-48	-37	-44	-5													2.32	-23	3	13	-43	-24	-8	-29	-19	-33	-26
2.32533	-12	-10	-42	-54	-5	-33	-50	-37	-45	-6													2.32533	-26	0	16	-39	-23	-7	-30	-19	-41	-26
2.33067	-15	-14	-40	-52	-5	-35	-51	-40	-45	-4													2.33067	-25	-4	14	-37	-26	-6	-31	-21	-39	-33
2.336	-14	-13	-44	-57	-7	-32	-47	-37	-45	-3													2.336	-27	-2	14	-38	-28	-4	-31	-19	-39	-37
2.34133	-14	-13	-43	-55	-7	-32	-50	-38	-45	-8													2.34133	-30	-2	15	-36	-26	-7	-31	-19	-35	-39
2.34667	-16	-9	-40	-55	-9	-35	-48	-38	-43	-8													2.34667	-28	-2	13	-42	-27	-10	-32	-18	-38	-35
2.352	-19	-13	-43	-57	-7	-38	-51	-36	-44	-4													2.352	-33	-1	10	-42	-30	-5	-34	-18	-39	-34
2.35733	-16	-13	-42	-54	-6	-35	-50	-38	-42	-4													2.35733	-31	-6	10	-39	-28	-8	-37	-21	-40	-35
2.36267	-17	-11	-44	-50	-5	-38	-46	-38	-43	-5													2.36267	-27	-7	9	-42	-26	-7	-31	-19	-38	-36
2.368	-17	-13	-41	-51	-2	-37	-45	-36	-44	-4													2.368	-27	-7	8	-39	-28	-4	-34	-22	-39	-31
2.37333	-16	-12	-44	-52	-6	-36	-44	-36	-43	-6													2.37333	-26	-2	10	-44	-27	-3	-31	-18	-34	-33
2.37867	-19	-16	-44	-55	-7	-38	-49	-35	-44	-8													2.37867	-29	-3	13	-44	-32	-12	-33	-15	-37	-36
2.384	-18	-11	-44	-51	-4	-40	-51	-37	-45	-6													2.384	-29	-4	11	-41	-28	-8	-31	-13	-34	-36
2.38933	-23	-11	-38	-51	-6	-37	-54	-39	-45	-3													2.38933	-22	-5	13	-41	-23	-4	-30	-16	-38	-36
2.39467	-20	-17	-36	-55	-7	-32	-49	-37	-43	-6													2.39467	-26	-3	14	-41	-28	-8	-28	-19	-39	-36
2.4	-21	-13	-40	-57	-6	-38	-52	-35	-44	-9													2.4	-29	0	13	-42	-26	-6	-29	-20	-39	-36
2.40533	-23	-13	-41	-52	-5	-37	-50	-36	-41	-5													2.40533	-25	-3	11	-45	-28	-2	-35	-16	-39	-35
2.41067	-20	-17	-43	-52	-4	-37	-51	-42	-44	-4													2.41067	-27	-6	10	-43	-33	1	-33	-14	-37	-29
2.416	-16	-15	-45	-56	-7	-37	-51	-33	-44	-3													2.416	-31	-6	12	-45	-30	0	-30	-15	-34	-30
2.42133	-15	-13	-44	-54	-8	-39	-46	-31	-45	-3													2.42133	-31	-8	10	-40	-29	-1	-34	-12	-37	-30
2.42667	-20	-15	-44	-55	-8	-42	-42	-31	-48	-7													2.42667	-33	-5	9	-39	-29	-2	-31	-15	-35	-30
2.432	-22	-12	-43	-60	-9	-39	-45	-34	-47	-5													2.432	-33	-10	10	-37	-29	-3	-32	-16	-37	-34
2.43733	-22	-17	-39	-49	-9	-37	-46	-36	-43	-5													2.43733	-33	-5	12	-38	-27	-6	-32	-12	-39	-35
2.44267	-26	-14	-44	-51	-9	-38	-47	-35	-45	-4													2.44267	-31	-5	12	-40	-30	-5	-31	-15	-40	-34
2.448	-24	-19	-47	-53	-9	-41	-48	-34	-44	-3													2.448	-29	-7	13	-40	-24	-5	-36	-14	-34	-37
2.45333	-23	-11	-47	-54	-8	-44	-46	-37	-40	-1													2.45333	-34	-3	12	-43	-26	-5	-39	-16	-32	-34
2.45867	-22	-15	-45	-53	-5	-42	-50	-31	-43	-5													2.45867	-29	-3	9	-43	-25	-3	-34	-19	-32	-31
2.464	-20	-14	-44	-53	-6	-39	-47	-36	-45	-4													2.464	-31	0	10	-43	-27	-5	-36	-17	-29	-36
2.46933	-25	-9	-43	-55	-8	-44	-42	-36	-43	-5													2.46933	-32	-4	13	-40	-30	-5	-33	-18	-32	-36
2.47467	-24	-15	-45	-51	-8	-43	-45	-37	-45	-7													2.47467	-32	-6	7	-38	-27	-5	-34	-15	-33	-36
2.48	-24	-17	-49	-52	-7	-42	-50	-36	-43	-7													2.48	-33	-6	7	-37	-27	-2	-37	-18	-30	-30
2.48533	-23	-13	-46	-50	-3	-40	-50	-33	-47	-7													2.48533	-32	-5	5	-43	-27	-5	-37	-13	-34	-32
2.49067	-22	-15	-46	-54	-4	-42	-48	-30	-45	-7													2.49067	-33	-2	6	-43	-30	-6	-36	-15	-33	-32
2.496	-25	-12	-47	-54	-4	-38	-49	-30	-46	-4													2.496	-37	-3	6	-44	-28	-6	-29	-17	-35	-32
2.50133	-23	-13	-44	-54	-7	-37	-52	-33	-44	-7													2.50133	-33	-2	6	-40	-26	-1	-30	-19	-31	-29
2.50667	-25	-10	-45	-55	-6	-35	-52	-33	-42	-6													2.50667	-39	-1	5	-41	-27	-6	-33	-17	-34	-29
2.512	-26	-7	-46	-52	-6	-39	-54	-33	-43	-6													2.512	-34	-1	7	-42	-30	-8	-34	-20	-31	-28
2.51733	-23	-8	-50	-52	-4	-39	-54	-35	-44	-5													2.51733	-31	-5	6	-43	-32	-9	-33	-20	-29	-30
2.52267	-28	-6	-46	-56	-7	-36	-52	-31	-41	-6													2.52267	-29	-6	6	-42	-29	-7	-28	-20	-30	-32
2.528	-25	-11	-48	-56	-7	-34	-52	-31	-42	-1													2.528	-29	-6	7	-41	-30	-8	-31	-17	-33	-36
2.53333	-25	-13	-46	-57	-11	-36	-51	-33	-43	-3													2.53333	-30	-6	6	-41	-29	-6	-34	-18	-31	-31
2.53867	-24	-11	-42	-51	-8	-38	-54	-38	-42	-2													2.53867	-30	-3	8	-43	-33	-5	-34	-15	-32	-30
2.544	-24	-12	-45	-55	-9	-37	-48	-38	-46	-5													2.544	-33	-4	10	-42	-32	-9	-30	-17	-35	-33
2.54933	-29	-12	-44	-55	-12	-38	-47	-34	-47	-7													2.54933	-33	-4	7	-41	-34	-7	-32	-17	-31	-27
2.55467	-28	-10	-41	-58	-8	-38	-50	-38	-45	-4													2.55467	-33	-1	4	-39	-37	-8	-34	-19	-29	-33
2.56	-24	-9	-41	-58	-11	-42	-50	-35	-48	0													2.56	-34	-3	7	-40	-34	-8	-34	-16	-31	-34
2.56533	-23	-11	-43	-58	-5	-40	-50	-32	-45	-1													2.56533	-33	0	9	-44	-35	-6	-37	-15	-33	-32
2.57067	-25	-8	-43	-57	-7	-37	-49	-29	-45	-4													2.57067	-36	-2	9	-45	-34	-7	-36	-17	-35	-30
2.576	-28	-11	-47	-56	-11	-36	-52	-31	-45	-6													2.576	-33	-4	5	-42	-31	-7	-36	-18	-30	-33
2.58133	-28	-13	-47	-59	-10	-41	-54	-34	-42	-3													2.58133	-32	-5	2	-42	-33	-7	-36	-21	-30	-34
2.58667	-24	-12	-46	-56	-3	-43	-56	-35	-45	-1													2.58667	-32	-3	2	-40	-33	-3	-36	-19	-30	-31
2.592	-27	-11	-48	-56	-9	-38	-50	-32	-44	1													2.592	-34	-1	2	-44	-34	-4	-32	-17	-30	-28
2.59733	-31	-15	-48	-54	-7	-37	-53	-28	-43	0													2.59733	-31	-2	1	-43	-32	-5	-34	-19	-29	-30
2.60267	-32	-16	-47	-55	-8	-36	-51	-28	-47	-5													2.60267	-28	-5	2	-42	-35	-6	-31	-16	-34	-31
2.608	-29	-14	-45	-60	-8	-36	-51	-34	-49	-6													2.608	-32	0	2	-45	-33	-6	-29	-16	-27	-31
2.61333	-26	-12	-44	-59	-9	-40	-48	-28	-46	-5													2.61333	-32	4	-1	-46	-32	-8	-36	-17	-32	-33
2.61867	-29	-10	-46	-60	-11	-40	-52	-31	-44	-5													2.61867	-33	-4	-1	-46	-35	-6	-35	-15	-32	-33
2.624	-30	-8	-43	-62	-12	-35	-55	-32	-43	-5													2.624	-33	-6	-1	-44	-31	-6	-33	-20	-30	-30
2.62933	-30	-9	-44	-61	-14	-35	-56	-32	-46	-4													2.62933	-30	-2	2	-41	-35	-7	-33	-22	-29	-28
2.63467	-31	-11	-44	-57	-10	-36	-56	-37	-48	-5													2.63467	-33	-1	3	-44	-37	-5	-33	-16	-27	-29
2.64	-34	-12	-46	-61	-10	-37	-54	-32	-45	-8													2.64	-34	-5	-1	-41	-36	-6	-31	-19	-27	-34
2.64533	-36	-13	-46	-61	-7	-31	-51	-32	-46	-7													2.64533	-31	-4	0	-45	-35	-7	-32	-20	-32	-34
2.65067	-36	-13	-42	-56	-9	-36	-52	-29	-46	-6													2.65067	-29	-7	0	-44	-38	-9	-33	-22	-35	-30
2.656	-34	-12	-44	-61	-9	-35	-51	-30	-45	-6													2.656	-29	-6	1	-43	-34	-10	-34	-24	-30	-31
2.66133	-35	-19	-46	-56	-12	-37	-55	-30	-45	-9													2.66133	-33	-5	0	-44	-34	-10	-35	-21	-31	-30
2.66667	-38	-18	-46	-58	-11	-39	-54	-27	-43	-6													2.66667	-32	-4	2	-40	-34	-9	-34	-17	-29	-31
2.672	-34	-11	-46	-61	-12	-33	-55	-31	-46	-5													2.672	-31	-1	3	-41	-30	-7	-33	-15	-30	-29
2.67733	-34	-12	-48	-56	-8	-35	-55	-30	-47	-7													2.67733	-35	-4	2	-40	-31	-5	-35	-16	-29	-30
2.68267	-36	-17	-44	-62	-8	-34	-55	-33	-43	-9													2.68267	-34	-1	4	-44	-33	-1	-30	-16	-29	-33
2.688	-37	-16	-42	-61	-7	-34	-53	-29	-40	-4													2.688	-36	-5	0	-42	-35	-4	-33	-17	-29	-28
2.69333	-38	-14	-43	-62	-3	-36	-56	-26	-44	-4													2.69333	-36	-7	1	-44	-34	-5	-30	-18	-32	-30
2.69867	-41	-14	-45	-59	-9	-35	-58	-26	-42	-6													2.69867	-29	-7	2	-42	-32	-11	-36	-18	-28	-33
2.704	-43	-10	-48	-58	-9	-34	-55	-30	-42	0													2.704	-28	-5	0	-39	-31	-8	-37	-18	-27	-31
2.70933	-44	-13	-47	-60	-7	-32	-53	-27	-43	-1													2.70933	-28	-6	2	-43	-34	-8	-36	-17	-26	-28
2.71467	-41	-15	-44	-64	-9	-35	-56	-28	-41	-5													2.71467	-29	-5	2	-45	-29	-11	-37	-17	-28	-31
2.72	-45	-19	-43	-62	-3	-35	-57	-29	-44	-4													2.72	-30	-9	5	-44	-32	-9	-36	-16	-29	-35
2.72533	-44	-18	-45	-58	-7	-34	-53	-32	-45	-3													2.72533	-27	-6	-1	-44	-29	-6	-33	-16	-31	-33
2.73067	-46	-14	-46	-63	-10	-31	-52	-33	-43	-8													2.73067	-29	-8	-1	-41	-33	-7	-33	-14	-28	-32
2.736	-45	-16	-45	-63	-8	-30	-49	-32	-40	-7													2.736	-31	-9	1	-44	-35	-12	-34	-16	-34	-31
2.74133	-44	-16	-46	-60	-12	-28	-53	-34	-38	-5													2.74133	-28	-8	2	-43	-32	-10	-32	-16	-28	-32
2.74667	-42	-16	-45	-60	-13	-27	-56	-34	-39	-6													2.74667	-29	-6	2	-40	-35	-7	-31	-18	-33	-31
2.752	-43	-15	-43	-59	-9	-28	-56	-31	-40	-5													2.752	-27	-9	-2	-41	-33	-7	-35	-19	-34	-31
2.75733	-48	-15	-42	-58	-7	-28	-55	-31	-42	-6													2.75733	-27	-8	0	-40	-33	-13	-32	-15	-39	-33
2.76267	-47	-15	-41	-56	-7	-33	-57	-35	-44	-7													2.76267	-31	-9	0	-41	-30	-11	-32	-12	-34	-31
2.768	-50	-16	-45	-55	-9	-32	-54	-35	-43	-5													2.768	-34	-8	1	-43	-33	-7	-33	-16	-30	-31
2.77333	-49	-20	-47	-55	-9	-31	-55	-34	-38	-8													2.77333	-33	-5	-1	-44	-37	-8	-32	-18	-32	-30
2.77867	-49	-18	-46	-55	-13	-32	-52	-36	-43	-8													2.77867	-30	-7	-3	-43	-37	-9	-27	-21	-28	-28
2.784	-49	-21	-47	-57	-11	-30	-52	-36	-45	-8													2.784	-34	-14	0	-42	-35	-8	-28	-20	-31	-29
2.78933	-48	-15	-45	-57	-14	-31	-53	-37	-46	-9													2.78933	-35	-11	-4	-43	-32	-10	-34	-20	-32	-34
2.79467	-47	-16	-53	-54	-11	-29	-53	-36	-45	-8													2.79467	-35	-10	-1	-42	-32	-9	-30	-17	-34	-32
2.8	-45	-18	-51	-57	-7	-30	-51	-40	-43	-10													2.8	-33	-8	-3	-40	-27	-11	-30	-18	-32	-34
2.80533	-48	-19	-54	-53	-10	-34	-50	-36	-43	-7													2.80533	-35	-8	-5	-38	-34	-11	-28	-18	-30	-34
2.81067	-46	-17	-49	-54	-8	-32	-52	-37	-40	-8													2.81067	-31	-15	-6	-38	-37	-13	-29	-15	-33	-33
2.816	-47	-14	-52	-53	-6	-31	-56	-39	-42	-7													2.816	-34	-11	-7	-40	-31	-9	-27	-14	-37	-32
2.82133	-47	-13	-51	-54	-12	-30	-57	-39	-40	-8													2.82133	-36	-12	-3	-39	-29	-10	-27	-15	-31	-30
2.82667	-46	-14	-47	-58	-7	-28	-53	-37	-43	-10													2.82667	-36	-12	-6	-40	-33	-5	-30	-15	-32	-32
2.832	-44	-15	-49	-55	-7	-29	-54	-38	-42	-6													2.832	-37	-7	-3	-40	-33	-6	-32	-16	-27	-34
2.83733	-47	-15	-48	-56	-11	-27	-53	-36	-41	-5													2.83733	-39	-11	-3	-39	-33	-5	-27	-14	-32	-31
2.84267	-46	-14	-51	-56	-11	-28	-56	-39	-39	-4													2.84267	-45	-13	-2	-38	-35	-8	-29	-13	-30	-35
2.848	-49	-17	-49	-55	-11	-30	-57	-35	-42	-8													2.848	-44	-14	-5	-40	-36	-9	-32	-15	-32	-34
2.85333	-48	-20	-48	-54	-9	-28	-59	-33	-44	-6													2.85333	-47	-14	-8	-43	-34	-10	-32	-17	-29	-33
2.85867	-46	-18	-49	-54	-10	-29	-65	-32	-44	-8													2.85867	-45	-12	-6	-41	-32	-6	-32	-16	-28	-36
2.864	-47	-18	-49	-56	-11	-28	-58	-31	-43	-7													2.864	-42	-11	-8	-42	-32	-4	-29	-17	-25	-34
2.86933	-49	-22	-49	-57	-7	-30	-58	-34	-44	-10													2.86933	-39	-8	-9	-45	-34	-6	-29	-15	-28	-32
2.87467	-51	-21	-52	-59	-6	-34	-56	-35	-39	-9													2.87467	-39	-5	-3	-42	-33	-6	-29	-17	-28	-28
2.88	-50	-21	-51	-59	-11	-32	-53	-34	-41	-9													2.88	-41	-9	-8	-42	-36	-6	-30	-15	-28	-32
2.88533	-51	-21	-48	-59	-11	-32	-53	-34	-39	-8													2.88533	-40	-8	-7	-37	-31	-10	-28	-13	-34	-33
2.89067	-52	-19	-53	-55	-12	-33	-52	-35	-37	-9													2.89067	-42	-7	-12	-40	-31	-13	-26	-15	-31	-31
2.896	-53	-18	-50	-59	-11	-29	-52	-38	-42	-4													2.896	-40	-9	-9	-40	-31	-10	-29	-16	-33	-34
2.90133	-55	-16	-49	-60	-15	-32	-51	-33	-39	-4													2.90133	-42	-10	-2	-40	-32	-10	-32	-17	-33	-35
2.90667	-56	-18	-47	-61	-12	-32	-52	-35	-41	-4													2.90667	-45	-7	-3	-37	-33	-9	-29	-20	-34	-33
2.912	-58	-15	-48	-62	-9	-32	-53	-37	-39	-5													2.912	-40	-9	-6	-37	-33	-7	-27	-23	-33	-34
2.91733	-57	-18	-47	-56	-12	-32	-56	-37	-45	-3													2.91733	-39	-15	-4	-35	-32	-9	-26	-20	-34	-38
2.92267	-54	-18	-44	-60	-15	-32	-57	-35	-42	-7													2.92267	-41	-14	-6	-38	-29	-9	-25	-16	-30	-37
2.928	-53	-20	-48	-58	-14	-32	-56	-38	-46	-5													2.928	-42	-17	-6	-36	-33	-10	-23	-12	-33	-34
2.93333	-52	-21	-48	-60	-11	-37	-57	-39	-45	-9													2.93333	-42	-16	-9	-39	-34	-11	-28	-15	-32	-33
2.93867	-53	-20	-48	-59	-9	-29	-53	-39	-45	-7													2.93867	-42	-10	-5	-40	-35	-11	-28	-16	-35	-35
2.944	-59	-22	-46	-59	-9	-30	-51	-39	-44	-6													2.944	-40	-13	-1	-43	-35	-5	-27	-12	-33	-35
2.94933	-57	-25	-49	-57	-7	-32	-57	-35	-42	-7													2.94933	-42	-12	-5	-42	-32	-7	-26	-17	-29	-36
2.95467	-56	-29	-46	-57	-7	-38	-56	-34	-39	-7													2.95467	-45	-5	-6	-42	-35	-6	-28	-15	-29	-37
2.96	-57	-27	-45	-56	-8	-31	-60	-34	-41	-6													2.96	-46	-10	-4	-39	-34	-6	-29	-16	-31	-40
2.96533	-55	-23	-46	-60	-10	-34	-59	-37	-46	-5													2.96533	-48	-12	-4	-35	-37	-4	-27	-19	-31	-39
2.97067	-56	-21	-50	-58	-13	-32	-57	-39	-43	-6													2.97067	-48	-15	-3	-38	-32	-3	-29	-20	-36	-36
2.976	-56	-24	-51	-57	-17	-35	-57	-32	-38	-4													2.976	-42	-13	-5	-40	-31	-3	-26	-17	-32	-36
2.98133	-58	-25	-47	-56	-11	-33	-56	-33	-43	-5													2.98133	-41	-12	-8	-39	-32	-3	-24	-13	-30	-33
2.98667	-59	-24	-49	-57	-13	-35	-56	-35	-41	-6													2.98667	-42	-16	-9	-41	-34	-6	-26	-16	-31	-36
2.992	-58	-24	-46	-62	-14	-34	-58	-35	-41	-7													2.992	-46	-15	-7	-42	-33	-5	-27	-17	-31	-30
2.99733	-56	-24	-48	-62	-9	-34	-50	-35	-41	-7													2.99733	-47	-15	-8	-37	-32	-6	-31	-15	-30	-38
3.00267	-58	-23	-47	-61	-9	-34	-53	-37	-43	-4													3.00267	-48	-12	-9	-39	-33	-1	-29	-15	-32	-41
3.008	-61	-27	-49	-58	-8	-35	-56	-39	-43	-2													3.008	-50	-12	-7	-38	-32	-5	-27	-16	-29	-39
3.01333	-59	-24	-53	-60	-10	-33	-58	-34	-41	-6													3.01333	-42	-10	-10	-42	-34	-4	-30	-20	-33	-38
3.01867	-63	-24	-50	-58	-11	-30	-58	-35	-39	-8													3.01867	-42	-9	-9	-43	-31	-8	-28	-18	-33	-37
3.024	-61	-25	-53	-58	-13	-31	-55	-35	-39	-4													3.024	-39	-8	-8	-38	-33	-9	-26	-16	-36	-40
3.02933	-62	-27	-50	-56	-12	-33	-58	-33	-40	-2													3.02933	-38	-6	-7	-40	-33	-7	-29	-19	-38	-41
3.03467	-63	-29	-52	-56	-14	-30	-59	-38	-45	-2													3.03467	-41	-9	-5	-38	-27	-7	-28	-18	-32	-40
3.04	-65	-31	-51	-60	-10	-30	-57	-38	-45	-4													3.04	-39	-8	-8	-40	-27	-4	-28	-17	-33	-38
3.04533	-66	-30	-52	-59	-13	-35	-56	-38	-40	-4													3.04533	-40	-5	-5	-41	-32	-2	-29	-16	-32	-43
3.05067	-62	-28	-53	-58	-11	-37	-55	-35	-43	-8													3.05067	-43	-5	-6	-42	-31	-1	-29	-13	-30	-41
3.056	-64	-30	-54	-61	-13	-34	-57	-36	-37	-3													3.056	-45	-7	-3	-40	-29	1	-31	-20	-32	-39
3.06133	-66	-33	-55	-59	-11	-36	-55	-39	-35	-4													3.06133	-45	-8	-5	-45	-29	-7	-25	-13	-30	-39
3.06667	-63	-32	-52	-59	-6	-35	-51	-39	-36	-2													3.06667	-45	-13	-9	-44	-29	-3	-25	-17	-31	-37
3.072	-61	-30	-51	-58	-7	-36	-55	-38	-37	-5													3.072	-39	-11	-11	-42	-35	-6	-26	-13	-29	-37
3.07733	-64	-31	-53	-57	-6	-36	-52	-35	-37	-7													3.07733	-41	-11	-9	-38	-34	-4	-29	-17	-28	-38
3.08267	-65	-31	-49	-61	-7	-34	-55	-36	-35	-4													3.08267	-42	-8	-11	-42	-31	-6	-28	-18	-31	-38
3.088	-62	-29	-51	-54	-7	-36	-54	-33	-38	-6													3.088	-44	-12	-6	-40	-29	-11	-29	-18	-34	-37
3.09333	-66	-29	-50	-55	-13	-36	-55	-33	-40	-3													3.09333	-41	-8	-7	-42	-31	-6	-27	-18	-27	-41
3.09867	-67	-31	-54	-56	-12	-32	-55	-31	-40	-3													3.09867	-41	-8	-7	-43	-29	-4	-27	-21	-27	-35
3.104	-68	-26	-53	-58	-9	-27	-55	-35	-40	0													3.104	-39	-10	-6	-40	-28	-6	-27	-21	-31	-35
3.10933	-66	-30	-51	-55	-7	-30	-56	-35	-38	1													3.10933	-45	-13	-10	-39	-28	-7	-26	-16	-33	-39
3.11467	-67	-31	-55	-55	-8	-31	-60	-31	-43	-1													3.11467	-41	-11	-12	-38	-26	0	-34	-21	-34	-38
3.12	-65	-29	-52	-55	-11	-33	-60	-31	-40	-4													3.12	-43	-9	-7	-39	-30	0	-31	-17	-31	-40
3.12533	-64	-32	-55	-55	-9	-32	-60	-34	-39	-6													3.12533	-41	-9	-6	-43	-31	-1	-30	-17	-32	-36
3.13067	-64	-33	-56	-58	-11	-33	-56	-32	-40	-1													3.13067	-42	-6	-13	-42	-32	-3	-30	-18	-31	-39
3.136	-64	-28	-59	-52	-12	-37	-54	-34	-38	-4													3.136	-43	-9	-11	-44	-32	-2	-29	-20	-30	-41
3.14133	-65	-29	-60	-56	-11	-34	-57	-31	-35	-4													3.14133	-42	-8	-11	-39	-33	-1	-29	-20	-32	-44
3.14667	-64	-31	-59	-53	-14	-31	-57	-32	-35	-4													3.14667	-42	-8	-8	-38	-32	-4	-32	-20	-31	-40
3.152	-64	-29	-56	-58	-15	-32	-61	-31	-36	-1													3.152	-41	-6	-8	-40	-31	-4	-32	-19	-24	-36
3.15733	-64	-29	-57	-55	-7	-35	-55	-33	-37	-3													3.15733	-40	-7	-10	-40	-27	-1	-29	-18	-27	-38
3.16267	-63	-27	-54	-54	-7	-39	-53	-30	-33	-6													3.16267	-42	-8	-8	-36	-29	-1	-28	-18	-29	-36
3.168	-66	-27	-56	-53	-9	-30	-55	-30	-36	-3													3.168	-41	-13	-12	-37	-29	-4	-29	-19	-28	-40
3.17333	-69	-28	-50	-57	-8	-32	-57	-28	-37	-2													3.17333	-43	-11	-9	-40	-26	-5	-33	-21	-30	-37
3.17867	-70	-27	-51	-55	-10	-32	-55	-29	-34	-4													3.17867	-43	-10	-11	-41	-27	-5	-31	-20	-29	-33
3.184	-70	-30	-55	-56	-12	-32	-54	-29	-34	-4													3.184	-46	-8	-6	-35	-31	-6	-28	-19	-27	-33
3.18933	-70	-31	-53	-56	-9	-32	-59	-30	-41	-5													3.18933	-43	-12	-8	-37	-34	-5	-32	-15	-29	-31
3.19467	-72	-29	-53	-57	-13	-30	-57	-32	-37	-6													3.19467	-41	-12	-7	-39	-35	-7	-30	-16	-27	-33
3.2	-73	-32	-51	-54	-11	-34	-54	-34	-35	-1													3.2	-42	-8	-11	-39	-32	-3	-30	-17	-28	-37
3.20533	-71	-29	-52	-56	-13	-34	-55	-38	-34	-3													3.20533	-45	-13	-8	-40	-28	-4	-32	-19	-27	-34
3.21067	-69	-32	-54	-61	-13	-34	-56	-34	-34	-4													3.21067	-45	-13	-8	-41	-28	-1	-29	-16	-27	-38
3.216	-67	-30	-58	-58	-12	-32	-55	-34	-37	-6													3.216	-46	-12	-10	-42	-32	-1	-26	-22	-25	-41
3.22133	-68	-33	-54	-55	-13	-33	-57	-34	-38	-2													3.22133	-46	-12	-11	-37	-34	3	-26	-26	-24	-40
3.22667	-67	-33	-54	-55	-8	-33	-59	-33	-34	-2													3.22667	-44	-13	-14	-35	-36	2	-30	-22	-29	-37
3.232	-72	-34	-55	-51	-8	-29	-55	-32	-36	0													3.232	-45	-15	-9	-39	-34	-3	-28	-25	-30	-33
3.23733	-71	-30	-53	-53	-8	-34	-54	-32	-35	-4													3.23733	-43	-9	-5	-42	-34	-2	-29	-23	-28	-35
3.24267	-74	-30	-54	-53	-13	-36	-56	-37	-35	-6													3.24267	-41	-12	-4	-41	-32	0	-28	-19	-30	-37
3.248	-71	-32	-52	-52	-15	-34	-61	-33	-42	-2													3.248	-42	-12	-6	-43	-32	-1	-30	-20	-24	-36
3.25333	-70	-32	-53	-56	-12	-35	-56	-34	-38	-5													3.25333	-42	-16	-6	-46	-32	-2	-33	-22	-27	-40
3.25867	-68	-33	-55	-58	-11	-36	-53	-36	-39	-7													3.25867	-41	-16	-6	-38	-28	0	-33	-16	-29	-38
3.264	-73	-31	-50	-56	-13	-37	-48	-36	-38	-9													3.264	-43	-15	-8	-39	-28	-5	-31	-15	-28	-40
3.26933	-68	-35	-53	-57	-13	-37	-56	-36	-37	-9													3.26933	-46	-18	-8	-41	-30	-9	-31	-13	-27	-41
3.27467	-70	-33	-53	-60	-18	-32	-57	-33	-39	-4													3.27467	-46	-11	-8	-40	-31	-3	-32	-21	-29	-38
3.28	-73	-31	-54	-57	-14	-33	-55	-33	-36	-9													3.28	-44	-12	-3	-40	-34	-9	-32	-21	-26	-38
3.28533	-70	-30	-56	-55	-12	-34	-56	-34	-36	-8													3.28533	-40	-14	-5	-41	-37	-4	-26	-21	-25	-36
3.29067	-72	-34	-54	-52	-11	-32	-58	-33	-37	-8													3.29067	-44	-16	-5	-40	-31	-1	-29	-18	-26	-38
3.296	-73	-34	-53	-55	-9	-34	-59	-33	-38	-7													3.296	-41	-15	-5	-39	-27	-3	-26	-22	-27	-33
3.30133	-71	-30	-55	-55	-10	-39	-59	-35	-39	-11													3.30133	-39	-11	-4	-42	-27	-1	-27	-19	-24	-32
3.30667	-74	-27	-58	-60	-14	-38	-58	-36	-41	-9													3.30667	-39	-16	-6	-42	-26	0	-27	-25	-29	-33
3.312	-77	-30	-55	-62	-13	-39	-55	-31	-37	-8													3.312	-39	-17	-3	-44	-30	1	-25	-20	-25	-34
3.31733	-74	-31	-55	-62	-12	-35	-55	-35	-37	-5													3.31733	-40	-17	-5	-43	-36	-1	-25	-21	-24	-35
3.32267	-73	-31	-52	-66	-11	-34	-56	-36	-35	-6													3.32267	-45	-19	-3	-42	-32	-2	-26	-21	-24	-36
3.328	-74	-29	-54	-64	-14	-37	-58	-35	-38	-3													3.328	-42	-20	-7	-43	-32	-4	-30	-25	-23	-33
3.33333	-73	-28	-56	-60	-11	-37	-55	-34	-39	-3													3.33333	-38	-22	-6	-45	-29	-5	-32	-25	-23	-38
3.33867	-76	-28	-59	-63	-14	-34	-52	-31	-42	-4													3.33867	-39	-21	-8	-45	-33	-3	-28	-22	-25	-37
3.344	-77	-27	-57	-61	-11	-36	-53	-33	-35	-8													3.344	-38	-19	-8	-45	-32	-4	-26	-26	-25	-40
3.34933	-75	-26	-59	-64	-15	-37	-54	-36	-36	-4													3.34933	-40	-19	-8	-42	-29	-6	-26	-27	-23	-40
3.35467	-69	-28	-59	-61	-14	-36	-56	-35	-39	-5													3.35467	-43	-15	-9	-42	-30	-8	-33	-29	-29	-41
3.36	-73	-29	-55	-62	-19	-37	-52	-35	-37	-5													3.36	-41	-20	-9	-42	-27	-2	-29	-33	-27	-40
3.36533	-72	-29	-56	-62	-16	-41	-59	-35	-33	-1													3.36533	-44	-16	-9	-42	-28	-4	-31	-28	-23	-39
3.37067	-74	-28	-60	-60	-16	-38	-56	-37	-36	-2													3.37067	-42	-19	-6	-43	-29	1	-31	-28	-23	-39
3.376	-78	-27	-57	-63	-11	-40	-58	-36	-38	-7													3.376	-47	-18	-7	-44	-27	1	-32	-30	-24	-37
3.38133	-77	-35	-59	-61	-12	-42	-60	-37	-39	-5													3.38133	-42	-17	-3	-43	-27	-3	-25	-33	-22	-41
3.38667	-75	-31	-60	-61	-10	-43	-60	-35	-39	-2													3.38667	-42	-16	-2	-44	-30	-3	-28	-32	-25	-38
3.392	-76	-32	-60	-60	-11	-39	-65	-37	-39	-4													3.392	-41	-17	-4	-43	-35	-8	-26	-32	-20	-41
3.39733	-73	-27	-60	-62	-13	-43	-61	-40	-37	-4													3.39733	-40	-16	-8	-46	-34	-8	-27	-35	-22	-35
3.40267	-76	-28	-60	-59	-11	-45	-56	-36	-35	-2													3.40267	-44	-19	-4	-48	-30	-7	-27	-33	-22	-39
3.408	-79	-29	-59	-60	-16	-45	-55	-39	-41	-2													3.408	-45	-18	-6	-50	-26	-7	-29	-34	-24	-40
3.41333	-80	-29	-60	-63	-13	-42	-59	-37	-37	0													3.41333	-45	-18	-7	-47	-24	-6	-28	-34	-25	-41
3.41867	-82	-28	-56	-63	-12	-45	-62	-36	-39	-1													3.41867	-44	-21	-10	-49	-25	-5	-33	-35	-21	-40
3.424	-75	-31	-59	-62	-15	-45	-61	-35	-38	-3													3.424	-42	-21	-10	-44	-27	-3	-29	-36	-25	-43
3.42933	-77	-34	-56	-64	-17	-44	-61	-36	-39	-4													3.42933	-41	-21	-10	-45	-27	-2	-28	-37	-22	-43
3.43467	-78	-32	-56	-63	-14	-44	-64	-36	-37	-2													3.43467	-45	-20	-7	-44	-29	-5	-29	-37	-20	-42
3.44	-79	-30	-58	-65	-13	-41	-62	-37	-41	-2													3.44	-47	-19	-8	-41	-34	-5	-32	-36	-22	-39
3.44533	-78	-31	-59	-65	-10	-39	-61	-37	-39	-3													3.44533	-46	-19	-8	-40	-30	-2	-30	-40	-25	-38
3.45067	-79	-31	-61	-68	-14	-41	-59	-38	-40	-7													3.45067	-47	-17	-8	-45	-32	-6	-28	-39	-22	-38
3.456	-78	-27	-61	-68	-12	-42	-57	-40	-37	-4													3.456	-43	-20	-9	-50	-29	-4	-27	-39	-23	-38
3.46133	-76	-23	-61	-66	-11	-46	-57	-40	-37	-1													3.46133	-45	-20	-12	-47	-29	-4	-28	-41	-23	-40
3.46667	-75	-23	-57	-65	-12	-48	-61	-37	-39	-2													3.46667	-47	-19	-9	-43	-32	-6	-26	-44	-21	-37
3.472	-77	-32	-58	-64	-15	-45	-56	-38	-36	1													3.472	-43	-19	-10	-42	-31	-7	-27	-41	-22	-40
3.47733	-82	-33	-54	-64	-14	-47	-59	-39	-40	2													3.47733	-46	-23	-7	-39	-31	-6	-28	-45	-21	-39
3.48267	-78	-34	-56	-62	-12	-45	-60	-37	-37	-3													3.48267	-42	-20	-7	-41	-35	-6	-26	-41	-20	-38
3.488	-79	-33	-60	-59	-11	-45	-60	-41	-38	-4													3.488	-44	-23	-7	-44	-32	-5	-29	-42	-20	-39
3.49333	-76	-34	-54	-64	-7	-43	-63	-36	-39	-4													3.49333	-45	-19	-6	-47	-30	-3	-32	-43	-25	-40
3.49867	-76	-33	-53	-61	-8	-47	-62	-40	-36	-3													3.49867	-44	-22	-8	-45	-29	-7	-28	-42	-28	-41
3.504	-81	-28	-50	-65	-12	-43	-62	-40	-32	-4													3.504	-45	-23	0	-45	-30	-7	-25	-41	-29	-38
3.50933	-77	-28	-52	-61	-15	-39	-62	-35	-34	-1													3.50933	-43	-21	-1	-46	-27	-8	-24	-41	-23	-41
3.51467	-77	-33	-54	-65	-16	-44	-64	-38	-34	-1													3.51467	-48	-22	-6	-46	-25	-8	-27	-44	-26	-40
3.52	-79	-32	-55	-65	-16	-44	-64	-39	-31	-3													3.52	-50	-24	-6	-46	-24	-8	-24	-43	-22	-43
3.52533	-76	-29	-53	-64	-19	-41	-65	-37	-33	-1													3.52533	-46	-24	-7	-46	-26	-6	-26	-40	-22	-43
3.53067	-77	-28	-55	-63	-15	-42	-64	-39	-32	0													3.53067	-44	-25	-5	-45	-29	-6	-28	-42	-19	-42
3.536	-77	-32	-58	-69	-15	-45	-59	-41	-32	-2													3.536	-46	-27	-1	-43	-29	-4	-27	-43	-20	-45
3.54133	-81	-29	-58	-66	-11	-47	-58	-41	-34	3													3.54133	-46	-24	-5	-42	-28	-6	-28	-37	-20	-39
3.54667	-81	-26	-56	-68	-15	-48	-63	-38	-39	1													3.54667	-42	-27	-7	-45	-27	-7	-27	-38	-22	-39
3.552	-75	-28	-57	-70	-11	-49	-60	-37	-37	-2													3.552	-45	-21	-6	-48	-29	-3	-25	-38	-21	-40
3.55733	-80	-31	-59	-71	-17	-51	-59	-36	-38	0													3.55733	-48	-23	-6	-46	-30	-5	-28	-37	-25	-39
3.56267	-77	-30	-54	-71	-15	-52	-57	-38	-34	0													3.56267	-51	-22	-4	-46	-29	-2	-28	-38	-21	-39
3.568	-78	-32	-52	-70	-17	-50	-58	-39	-38	1													3.568	-48	-19	-5	-46	-26	-2	-26	-39	-24	-41
3.57333	-80	-33	-47	-63	-14	-48	-60	-39	-42	-1													3.57333	-47	-22	-6	-49	-31	-4	-25	-41	-24	-41
3.57867	-80	-35	-49	-62	-14	-49	-58	-38	-41	0													3.57867	-48	-21	-6	-48	-30	0	-26	-44	-23	-42
3.584	-80	-33	-51	-62	-14	-48	-55	-41	-38	3													3.584	-44	-23	-3	-50	-28	-1	-28	-40	-24	-38
3.58933	-80	-30	-49	-66	-14	-47	-54	-42	-42	1													3.58933	-43	-20	-6	-50	-31	3	-30	-38	-21	-40
3.59467	-83	-31	-51	-64	-15	-50	-54	-40	-37	1													3.59467	-44	-25	-4	-51	-28	0	-34	-39	-21	-45
3.6	-80	-25	-51	-68	-18	-50	-58	-39	-35	2													3.6	-43	-26	-3	-45	-28	-1	-33	-38	-23	-39
3.60533	-79	-33	-52	-71	-16	-45	-58	-37	-32	2													3.60533	-41	-21	2	-48	-29	1	-28	-39	-24	-41
3.61067	-79	-33	-53	-72	-15	-48	-60	-40	-34	1													3.61067	-39	-21	-2	-49	-30	1	-29	-43	-22	-40
3.616	-81	-32	-54	-68	-11	-49	-62	-41	-38	2													3.616	-41	-21	-1	-48	-26	-5	-32	-43	-22	-39
3.62133	-82	-33	-56	-71	-14	-47	-62	-40	-43	1													3.62133	-44	-20	-6	-48	-25	-9	-28	-42	-21	-40
3.62667	-80	-36	-51	-71	-18	-48	-58	-40	-37	0													3.62667	-50	-17	-3	-47	-24	-5	-28	-35	-21	-40
3.632	-80	-32	-55	-74	-20	-46	-59	-39	-36	0													3.632	-48	-19	1	-46	-30	-3	-29	-35	-24	-43
3.63733	-83	-36	-58	-68	-16	-44	-61	-38	-38	-1													3.63733	-47	-17	1	-44	-31	1	-33	-35	-24	-48
3.64267	-82	-35	-57	-70	-14	-46	-63	-41	-35	1													3.64267	-48	-21	-3	-48	-29	2	-32	-34	-24	-41
3.648	-78	-37	-60	-70	-16	-48	-61	-41	-36	-3													3.648	-45	-27	-2	-46	-27	0	-33	-36	-25	-42
3.65333	-80	-37	-57	-69	-15	-50	-58	-39	-33	3													3.65333	-45	-26	-2	-47	-31	4	-38	-36	-23	-42
3.65867	-80	-33	-56	-68	-15	-51	-57	-41	-32	1													3.65867	-45	-22	-3	-51	-32	1	-32	-35	-25	-44
3.664	-81	-37	-56	-68	-17	-49	-58	-37	-33	-3													3.664	-46	-24	-5	-45	-31	3	-27	-37	-29	-42
3.66933	-79	-39	-56	-69	-19	-46	-63	-40	-31	-3													3.66933	-45	-22	-3	-49	-31	2	-29	-38	-25	-41
3.67467	-83	-42	-52	-72	-17	-46	-60	-42	-40	-4													3.67467	-43	-23	-2	-48	-24	2	-28	-39	-24	-40
3.68	-85	-36	-52	-70	-18	-49	-59	-41	-38	-7													3.68	-47	-24	-3	-48	-28	2	-26	-41	-22	-42
3.68533	-80	-30	-49	-64	-17	-47	-61	-42	-38	-5													3.68533	-48	-22	-5	-49	-34	0	-26	-42	-27	-43
3.69067	-83	-31	-54	-70	-19	-48	-60	-41	-41	-5													3.69067	-45	-24	-3	-52	-29	1	-25	-43	-26	-39
3.696	-84	-30	-52	-69	-22	-46	-58	-42	-37	1													3.696	-47	-24	-1	-48	-27	-1	-27	-36	-23	-37
3.70133	-80	-38	-54	-71	-17	-46	-59	-42	-36	1													3.70133	-48	-20	-4	-50	-28	-3	-23	-37	-25	-38
3.70667	-83	-34	-58	-71	-22	-45	-56	-41	-36	1													3.70667	-46	-20	-1	-48	-28	2	-26	-36	-25	-39
3.712	-82	-39	-58	-72	-21	-44	-58	-41	-37	-1													3.712	-46	-19	-1	-51	-28	2	-30	-40	-21	-42
3.71733	-79	-38	-55	-71	-18	-45	-62	-38	-39	0													3.71733	-46	-19	-3	-50	-27	-1	-29	-38	-27	-40
3.72267	-81	-35	-57	-65	-15	-49	-63	-39	-39	-2													3.72267	-45	-25	-9	-46	-27	2	-28	-41	-24	-44
3.728	-84	-34	-52	-69	-14	-47	-62	-41	-40	-2													3.728	-46	-24	-11	-47	-29	1	-26	-41	-18	-43
3.73333	-87	-35	-56	-71	-17	-50	-60	-39	-34	-1													3.73333	-48	-24	-11	-48	-27	0	-28	-45	-23	-40
3.73867	-88	-36	-54	-71	-18	-49	-59	-39	-35	0													3.73867	-49	-19	-7	-45	-23	8	-30	-46	-25	-41
3.744	-83	-36	-51	-66	-18	-48	-57	-38	-38	-6													3.744	-48	-22	-1	-46	-24	5	-28	-41	-28	-40
3.74933	-83	-34	-50	-67	-22	-52	-58	-42	-36	-4													3.74933	-49	-27	-4	-47	-22	4	-29	-44	-26	-43
3.75467	-84	-35	-55	-68	-23	-51	-56	-45	-38	-3													3.75467	-44	-25	-5	-46	-22	2	-27	-43	-26	-41
3.76	-81	-39	-51	-68	-19	-50	-56	-41	-36	-5													3.76	-45	-26	-7	-46	-22	3	-30	-47	-27	-41
3.76533	-83	-38	-53	-69	-22	-48	-61	-41	-34	-5													3.76533	-48	-26	-5	-45	-19	9	-28	-44	-27	-39
3.77067	-80	-35	-54	-66	-23	-52	-63	-43	-37	-6													3.77067	-45	-30	0	-46	-21	10	-27	-48	-28	-41
3.776	-80	-41	-56	-67	-22	-53	-66	-44	-36	-7													3.776	-45	-30	4	-48	-22	7	-27	-43	-29	-37
3.78133	-82	-38	-53	-69	-20	-52	-65	-44	-33	-6													3.78133	-47	-30	-4	-49	-25	6	-28	-45	-27	-41
3.78667	-79	-41	-53	-67	-15	-54	-65	-45	-33	-2													3.78667	-49	-31	-3	-44	-24	4	-26	-40	-28	-40
3.792	-77	-39	-54	-63	-19	-52	-65	-41	-33	1													3.792	-45	-28	-3	-48	-24	3	-32	-41	-26	-44
3.79733	-85	-37	-55	-67	-20	-51	-64	-43	-36	-2													3.79733	-53	-25	-1	-48	-23	4	-30	-39	-26	-41
3.80267	-84	-40	-51	-67	-22	-52	-60	-39	-37	-4													3.80267	-51	-28	-2	-45	-22	4	-28	-36	-25	-41
3.808	-83	-40	-52	-67	-17	-51	-61	-43	-33	-4													3.808	-47	-24	-6	-44	-22	5	-29	-38	-26	-42
3.81333	-85	-38	-52	-69	-17	-55	-64	-45	-34	-9													3.81333	-48	-23	-5	-45	-22	6	-31	-40	-26	-41
3.81867	-80	-43	-56	-72	-18	-54	-59	-46	-33	-7													3.81867	-45	-28	-5	-49	-23	3	-35	-44	-27	-44
3.824	-77	-38	-59	-68	-19	-53	-62	-44	-37	-4													3.824	-45	-27	-7	-47	-24	2	-28	-47	-24	-46
3.82933	-83	-41	-60	-72	-17	-53	-63	-45	-35	-8													3.82933	-48	-26	-6	-47	-22	2	-25	-47	-25	-43
3.83467	-79	-36	-59	-72	-19	-52	-64	-43	-35	-6													3.83467	-49	-27	-8	-46	-22	1	-27	-47	-26	-40
3.84	-82	-36	-57	-67	-15	-54	-60	-40	-34	-7													3.84	-44	-31	-3	-44	-21	1	-31	-45	-24	-39
3.84533	-82	-38	-58	-67	-22	-54	-65	-42	-34	-7													3.84533	-44	-28	-3	-46	-22	2	-33	-46	-24	-36
3.85067	-82	-41	-58	-71	-23	-55	-64	-40	-33	-9													3.85067	-45	-28	-1	-50	-21	5	-32	-46	-22	-38
3.856	-80	-42	-56	-75	-21	-53	-64	-44	-34	-4													3.856	-47	-31	-2	-50	-19	4	-32	-44	-26	-40
3.86133	-80	-38	-54	-74	-20	-52	-61	-43	-31	-2													3.86133	-45	-26	-3	-49	-23	2	-32	-45	-29	-41
3.86667	-81	-40	-49	-73	-20	-57	-59	-39	-30	-1													3.86667	-48	-25	-3	-47	-24	1	-32	-45	-28	-37
3.872	-81	-41	-57	-73	-18	-57	-62	-38	-34	-2													3.872	-46	-25	0	-48	-29	1	-34	-43	-28	-40
3.87733	-83	-41	-58	-70	-20	-57	-62	-37	-35	-1													3.87733	-47	-28	1	-47	-25	3	-35	-45	-27	-42
3.88267	-84	-40	-55	-73	-20	-56	-56	-36	-37	-1													3.88267	-49	-25	1	-50	-24	6	-34	-41	-33	-44
3.888	-86	-39	-55	-71	-16	-60	-60	-41	-35	0													3.888	-45	-26	-2	-50	-24	4	-33	-40	-29	-40
3.89333	-86	-36	-57	-70	-18	-62	-63	-39	-40	-5													3.89333	-44	-24	1	-47	-23	2	-31	-46	-30	-40
3.89867	-85	-38	-58	-65	-23	-62	-63	-37	-36	-3													3.89867	-44	-28	-1	-50	-22	-2	-34	-45	-28	-41
3.904	-83	-36	-56	-69	-24	-58	-66	-40	-33	-2													3.904	-43	-26	0	-48	-24	3	-30	-39	-28	-39
3.90933	-86	-38	-52	-72	-24	-58	-64	-39	-36	-1													3.90933	-42	-26	-1	-45	-22	2	-34	-41	-28	-41
3.91467	-81	-41	-53	-76	-25	-56	-61	-41	-32	-3													3.91467	-46	-27	0	-44	-24	2	-36	-44	-25	-42
3.92	-80	-42	-58	-71	-24	-59	-61	-43	-36	-7													3.92	-46	-27	-6	-47	-27	-1	-35	-46	-29	-42
3.92533	-80	-38	-57	-70	-21	-63	-62	-38	-36	-7													3.92533	-47	-27	-3	-45	-27	2	-34	-47	-26	-42
3.93067	-81	-36	-56	-67	-22	-58	-67	-37	-38	-3													3.93067	-45	-29	-4	-43	-27	1	-33	-42	-26	-40
3.936	-82	-41	-54	-68	-22	-59	-66	-38	-34	-4													3.936	-46	-26	-6	-49	-27	-2	-35	-44	-26	-41
3.94133	-82	-37	-54	-69	-19	-56	-63	-41	-36	-3													3.94133	-47	-28	-7	-46	-23	2	-37	-45	-29	-42
3.94667	-85	-35	-54	-67	-16	-58	-61	-42	-38	1													3.94667	-47	-28	-3	-48	-24	2	-31	-46	-28	-42
3.952	-85	-39	-56	-65	-17	-57	-62	-37	-34	1													3.952	-46	-25	-4	-44	-24	1	-33	-41	-27	-44
3.95733	-83	-38	-54	-67	-20	-57	-64	-44	-36	-1													3.95733	-46	-26	0	-45	-28	6	-28	-43	-30	-42
3.96267	-85	-40	-55	-67	-21	-57	-66	-42	-35	-2													3.96267	-44	-28	3	-46	-22	5	-31	-44	-31	-43
3.968	-84	-37	-56	-67	-18	-55	-63	-44	-36	-3													3.968	-45	-29	-1	-51	-23	4	-33	-45	-35	-41
3.97333	-81	-37	-56	-71	-17	-52	-64	-42	-34	-2													3.97333	-44	-28	-4	-45	-26	2	-32	-44	-31	-42
3.97867	-87	-40	-51	-68	-16	-52	-62	-41	-36	-2													3.97867	-44	-31	-8	-52	-25	4	-31	-46	-30	-43
3.984	-84	-41	-52	-67	-17	-55	-59	-45	-36	-3													3.984	-43	-30	-6	-52	-25	5	-34	-44	-32	-40
3.98933	-82	-43	-54	-67	-15	-61	-62	-43	-38	-2													3.98933	-43	-34	-6	-50	-26	3	-30	-41	-32	-41
3.99467	-82	-41	-56	-69	-17	-56	-63	-43	-38	-2													3.99467	-42	-34	-7	-44	-25	5	-32	-44	-30	-41
4	-81	-40	-54	-66	-18	-55	-61	-41	-42	-1													4	-40	-37	-5	-45	-23	5	-33	-46	-31	-41
4.00533	-80	-40	-57	-64	-17	-53	-59	-42	-40	-5													4.00533	-41	-31	-8	-48	-26	6	-32	-45	-31	-39
4.01067	-83	-37	-60	-65	-20	-56	-63	-44	-38	-1													4.01067	-46	-34	-6	-48	-29	6	-35	-48	-32	-42
4.016	-84	-38	-57	-65	-22	-55	-58	-46	-40	-1													4.016	-46	-35	-6	-50	-30	5	-38	-46	-34	-42
4.02133	-86	-39	-58	-69	-19	-52	-61	-43	-36	-2													4.02133	-49	-39	-10	-49	-25	3	-35	-47	-32	-41
4.02667	-83	-38	-60	-66	-18	-53	-64	-42	-36	-3													4.02667	-45	-35	-7	-50	-26	2	-32	-43	-29	-40
4.032	-80	-34	-60	-66	-20	-55	-62	-49	-37	-3													4.032	-44	-37	-7	-48	-28	-2	-34	-48	-29	-40
4.03733	-82	-40	-57	-69	-18	-57	-63	-46	-34	-4													4.03733	-40	-38	-6	-52	-25	1	-31	-46	-31	-40
4.04267	-80	-37	-56	-71	-18	-54	-63	-43	-38	-3													4.04267	-37	-34	-8	-52	-25	1	-36	-47	-31	-42
4.048	-82	-43	-60	-71	-15	-50	-64	-45	-35	2													4.048	-40	-31	-7	-52	-26	-1	-33	-48	-30	-42
4.05333	-80	-44	-57	-75	-15	-53	-67	-43	-41	-2													4.05333	-40	-28	-6	-55	-32	4	-34	-52	-33	-42
4.05867	-80	-42	-56	-73	-16	-52	-64	-45	-40	-5													4.05867	-42	-29	-7	-53	-28	7	-35	-50	-29	-37
4.064	-76	-43	-58	-75	-18	-49	-63	-48	-42	-4													4.064	-46	-33	-9	-52	-27	4	-34	-49	-27	-35
4.06933	-80	-43	-60	-72	-16	-57	-63	-47	-41	-3													4.06933	-47	-34	-8	-51	-28	1	-31	-44	-30	-34
4.07467	-78	-40	-58	-70	-16	-55	-61	-47	-43	-1													4.07467	-42	-31	-8	-51	-28	0	-33	-45	-32	-36
4.08	-74	-40	-63	-71	-16	-53	-59	-50	-41	-6													4.08	-41	-34	-8	-48	-28	1	-31	-43	-30	-39
4.08533	-75	-42	-61	-67	-20	-54	-65	-49	-39	-5													4.08533	-41	-29	-7	-49	-30	2	-30	-47	-30	-39
4.09067	-82	-38	-62	-67	-16	-56	-63	-47	-42	-7													4.09067	-45	-33	-4	-48	-30	1	-35	-49	-29	-41
4.096	-80	-36	-60	-64	-20	-54	-63	-46	-42	-7													4.096	-46	-31	-6	-49	-29	-2	-33	-47	-26	-41
4.10133	-82	-39	-59	-67	-21	-54	-61	-48	-43	-5													4.10133	-48	-32	-3	-48	-31	3	-32	-47	-32	-40
4.10667	-82	-39	-63	-69	-18	-54	-60	-50	-43	-2													4.10667	-48	-28	-5	-50	-28	1	-33	-49	-32	-39
4.112	-82	-37	-63	-65	-17	-59	-64	-47	-43	-1													4.112	-46	-32	-9	-56	-29	-1	-27	-46	-32	-40
4.11733	-78	-38	-61	-66	-14	-58	-61	-50	-43	0													4.11733	-43	-33	-9	-52	-34	-5	-25	-50	-31	-37
4.12267	-77	-37	-61	-67	-16	-57	-63	-51	-41	-5													4.12267	-45	-28	-8	-55	-36	-3	-26	-51	-34	-36
4.128	-80	-39	-60	-68	-14	-60	-62	-48	-44	-1													4.128	-43	-32	-8	-51	-32	-1	-28	-53	-33	-34
4.13333	-73	-39	-58	-70	-16	-58	-60	-50	-41	-2													4.13333	-43	-34	-6	-52	-33	-2	-28	-50	-34	-31
4.13867	-74	-32	-59	-68	-16	-54	-60	-53	-43	-6													4.13867	-46	-33	-8	-49	-32	-4	-27	-46	-29	-32
4.144	-76	-36	-65	-70	-17	-55	-61	-51	-39	-5													4.144	-44	-33	-8	-51	-29	0	-27	-46	-33	-35
4.14933	-81	-38	-62	-73	-16	-54	-64	-50	-41	-2													4.14933	-45	-39	-7	-51	-29	-2	-26	-50	-31	-31
4.15467	-78	-36	-62	-72	-16	-55	-63	-49	-36	-2													4.15467	-49	-38	-11	-50	-31	-3	-27	-45	-26	-32
4.16	-80	-35	-62	-74	-16	-53	-63	-52	-41	-2													4.16	-47	-36	-10	-49	-31	-6	-25	-49	-31	-35
4.16533	-76	-40	-62	-73	-18	-56	-66	-53	-39	-3													4.16533	-51	-35	-6	-45	-28	-3	-27	-50	-29	-33
4.17067	-75	-39	-65	-72	-16	-56	-64	-50	-41	-8													4.17067	-50	-35	-4	-47	-27	-1	-26	-47	-28	-34
4.176	-76	-37	-65	-71	-15	-61	-64	-49	-42	-7													4.176	-44	-37	-9	-50	-28	-4	-23	-44	-28	-32
4.18133	-77	-38	-66	-71	-16	-59	-60	-50	-46	-5													4.18133	-44	-37	-12	-47	-32	-5	-28	-47	-32	-34
4.18667	-78	-39	-64	-69	-15	-57	-58	-49	-45	-2													4.18667	-47	-34	-10	-49	-32	-3	-23	-51	-30	-33
4.192	-78	-38	-67	-74	-17	-57	-61	-49	-47	2													4.192	-41	-28	-8	-50	-35	-3	-24	-52	-28	-38
4.19733	-77	-36	-66	-69	-17	-58	-63	-55	-45	-1													4.19733	-46	-29	-8	-51	-30	-3	-22	-50	-32	-39
4.20267	-75	-38	-66	-69	-17	-57	-60	-49	-41	3													4.20267	-45	-30	-10	-49	-30	-2	-22	-52	-30	-33
4.208	-72	-38	-66	-70	-20	-54	-57	-49	-39	-1													4.208	-47	-35	-13	-51	-30	-3	-26	-51	-29	-34
4.21333	-78	-41	-64	-70	-16	-55	-58	-48	-43	0													4.21333	-46	-37	-9	-52	-28	-1	-27	-51	-28	-37
4.21867	-77	-38	-63	-69	-19	-59	-63	-46	-41	-1													4.21867	-43	-37	-5	-56	-29	-2	-25	-48	-31	-34
4.224	-81	-38	-63	-71	-18	-56	-67	-54	-48	-3													4.224	-46	-38	-8	-56	-28	-3	-25	-50	-32	-35
4.22933	-78	-41	-63	-72	-15	-58	-64	-54	-46	-3													4.22933	-47	-38	-8	-51	-30	-3	-21	-52	-30	-31
4.23467	-77	-42	-62	-69	-13	-55	-64	-50	-43	-4													4.23467	-47	-38	-10	-52	-28	1	-20	-52	-32	-34
4.24	-75	-36	-64	-68	-17	-54	-64	-54	-46	-5													4.24	-48	-39	-12	-51	-29	-2	-23	-52	-31	-33
4.24533	-76	-41	-68	-68	-19	-60	-68	-53	-48	-2													4.24533	-48	-34	-12	-51	-28	-3	-21	-50	-29	-36
4.25067	-73	-41	-65	-68	-18	-58	-64	-54	-46	-2													4.25067	-47	-32	-12	-47	-26	-5	-26	-51	-34	-32
4.256	-75	-41	-63	-69	-17	-63	-63	-57	-49	-2													4.256	-50	-35	-11	-48	-25	-5	-28	-49	-30	-36
4.26133	-76	-40	-67	-68	-18	-63	-64	-53	-45	-1													4.26133	-47	-32	-6	-49	-24	-4	-28	-50	-29	-36
4.26667	-78	-36	-65	-67	-17	-61	-63	-50	-47	2													4.26667	-46	-31	-7	-52	-24	-1	-22	-46	-28	-34
4.272	-78	-38	-66	-69	-16	-61	-62	-52	-46	-4													4.272	-45	-34	-7	-51	-32	-5	-28	-51	-31	-36
4.27733	-80	-39	-63	-69	-14	-61	-61	-49	-46	-6													4.27733	-46	-36	-7	-49	-26	-7	-22	-55	-30	-39
4.28267	-80	-40	-66	-71	-14	-57	-60	-51	-47	-8													4.28267	-49	-33	-8	-52	-28	-6	-24	-56	-32	-39
4.288	-82	-38	-66	-73	-13	-61	-61	-50	-45	0													4.288	-50	-35	-12	-50	-25	-9	-22	-54	-30	-38
4.29333	-78	-36	-68	-73	-12	-57	-66	-49	-46	2													4.29333	-43	-35	-9	-49	-25	-3	-20	-53	-30	-37
4.29867	-77	-38	-69	-72	-13	-55	-69	-47	-48	0													4.29867	-47	-36	-6	-48	-27	-7	-22	-52	-32	-39
4.304	-77	-38	-63	-71	-16	-58	-65	-50	-44	1													4.304	-48	-35	-7	-51	-26	-4	-26	-50	-33	-39
4.30933	-77	-34	-63	-71	-16	-56	-63	-48	-47	1													4.30933	-48	-38	-6	-49	-25	-4	-31	-55	-32	-36
4.31467	-77	-40	-60	-68	-17	-55	-64	-47	-49	-5													4.31467	-48	-36	-5	-47	-26	-8	-25	-54	-31	-38
4.32	-76	-41	-60	-69	-16	-59	-62	-45	-43	-4													4.32	-46	-34	-5	-46	-26	-10	-26	-57	-31	-37
4.32533	-73	-45	-63	-73	-16	-57	-58	-49	-43	0													4.32533	-49	-37	-6	-48	-29	-7	-23	-56	-33	-34
4.33067	-78	-45	-67	-70	-14	-53	-62	-49	-45	1													4.33067	-49	-40	-9	-51	-27	-10	-19	-58	-31	-33
4.336	-78	-41	-64	-73	-19	-54	-62	-50	-43	1													4.336	-48	-41	-10	-52	-26	-6	-17	-56	-30	-36
4.34133	-76	-43	-68	-71	-17	-51	-60	-50	-45	0													4.34133	-46	-43	-8	-52	-26	-7	-20	-54	-28	-35
4.34667	-77	-44	-70	-70	-14	-54	-66	-50	-44	2													4.34667	-49	-41	-6	-50	-29	-8	-24	-57	-27	-33
4.352	-78	-41	-66	-67	-14	-52	-65	-47	-47	-2													4.352	-45	-38	-4	-48	-25	0	-20	-57	-28	-38
4.35733	-72	-41	-67	-69	-17	-58	-64	-48	-44	-2													4.35733	-48	-41	-7	-54	-27	-3	-23	-57	-28	-36
4.36267	-76	-39	-61	-68	-18	-55	-63	-50	-41	-1													4.36267	-44	-42	-3	-54	-25	-4	-22	-58	-30	-37
4.368	-73	-40	-59	-73	-16	-56	-61	-49	-39	2													4.368	-45	-41	-7	-53	-27	-5	-23	-56	-30	-40
4.37333	-72	-38	-60	-73	-16	-54	-59	-50	-42	4													4.37333	-43	-35	-11	-49	-29	-5	-22	-56	-29	-36
4.37867	-72	-41	-64	-67	-16	-55	-61	-52	-42	-1													4.37867	-44	-37	-11	-51	-29	-4	-24	-59	-28	-39
4.384	-73	-42	-66	-68	-19	-52	-63	-51	-43	0													4.384	-46	-41	-12	-47	-27	-6	-25	-58	-30	-37
4.38933	-70	-40	-67	-69	-21	-56	-62	-51	-44	2													4.38933	-46	-39	-10	-45	-26	-3	-24	-54	-34	-36
4.39467	-76	-38	-64	-65	-22	-58	-64	-49	-45	0													4.39467	-49	-38	-6	-44	-24	-4	-19	-53	-32	-38
4.4	-78	-38	-66	-67	-19	-56	-66	-48	-44	-2													4.4	-45	-37	-7	-51	-24	-3	-22	-53	-27	-36
4.40533	-79	-41	-64	-69	-17	-49	-65	-52	-44	1													4.40533	-45	-39	-5	-46	-22	0	-21	-54	-28	-35
4.41067	-76	-41	-65	-68	-19	-52	-64	-54	-43	0													4.41067	-43	-41	-5	-45	-26	-1	-21	-55	-32	-38
4.416	-76	-44	-64	-72	-19	-50	-60	-54	-42	0													4.416	-42	-37	-7	-47	-25	1	-18	-61	-31	-43
4.42133	-76	-40	-67	-73	-14	-50	-61	-53	-42	4													4.42133	-44	-39	-8	-47	-23	1	-18	-62	-32	-39
4.42667	-81	-40	-66	-71	-13	-50	-59	-51	-42	-2													4.42667	-43	-40	-8	-44	-21	-1	-25	-60	-29	-39
4.432	-81	-43	-69	-69	-16	-50	-63	-50	-42	1													4.432	-39	-38	-8	-47	-24	-8	-23	-58	-30	-35
4.43733	-78	-40	-67	-70	-16	-52	-66	-51	-43	6													4.43733	-44	-39	-9	-49	-21	-5	-26	-60	-30	-39
4.44267	-81	-41	-70	-71	-14	-50	-68	-51	-43	5													4.44267	-44	-38	-8	-46	-28	-7	-19	-56	-27	-39
4.448	-79	-37	-65	-72	-17	-49	-63	-49	-40	8													4.448	-41	-39	-7	-45	-26	-2	-23	-56	-29	-37
4.45333	-82	-39	-67	-70	-18	-52	-63	-47	-44	2													4.45333	-42	-38	-8	-47	-27	0	-24	-59	-30	-38
4.45867	-79	-40	-66	-74	-16	-53	-62	-51	-42	5													4.45867	-43	-39	-11	-47	-28	-2	-27	-58	-28	-32
4.464	-78	-44	-65	-70	-21	-52	-66	-50	-39	6													4.464	-41	-40	-7	-45	-25	2	-23	-59	-27	-36
4.46933	-79	-46	-65	-71	-18	-53	-68	-50	-44	6													4.46933	-42	-43	-4	-45	-22	-2	-24	-56	-29	-38
4.47467	-82	-46	-64	-72	-17	-52	-65	-51	-44	5													4.47467	-41	-45	-4	-41	-23	-2	-24	-60	-26	-39
4.48	-77	-41	-66	-77	-18	-46	-63	-48	-44	6													4.48	-44	-46	-2	-45	-24	3	-21	-59	-29	-38
4.48533	-76	-41	-67	-71	-16	-51	-62	-46	-44	4													4.48533	-45	-41	-9	-44	-25	3	-22	-61	-25	-37
4.49067	-77	-43	-63	-72	-13	-49	-66	-46	-44	1													4.49067	-41	-43	-11	-42	-31	-1	-23	-57	-26	-35
4.496	-80	-40	-69	-75	-15	-48	-64	-50	-45	3													4.496	-42	-36	-9	-43	-27	1	-22	-56	-27	-31
4.50133	-81	-43	-71	-75	-15	-49	-64	-49	-47	3													4.50133	-45	-36	-9	-44	-30	0	-21	-58	-28	-34
4.50667	-79	-46	-70	-75	-14	-50	-60	-50	-47	1													4.50667	-45	-38	-10	-44	-32	2	-19	-57	-27	-34
4.512	-81	-43	-65	-73	-17	-49	-60	-51	-44	8													4.512	-43	-37	-10	-44	-27	-1	-22	-60	-27	-32
4.51733	-79	-44	-70	-74	-15	-48	-61	-50	-39	6													4.51733	-45	-38	-8	-50	-25	1	-21	-60	-26	-32
4.52267	-81	-38	-68	-74	-17	-47	-67	-50	-44	10													4.52267	-45	-40	-5	-48	-22	-4	-22	-59	-25	-37
4.528	-84	-36	-67	-73	-14	-47	-64	-49	-44	7													4.528	-45	-41	-11	-47	-27	-2	-19	-54	-24	-34
4.53333	-82	-42	-66	-75	-15	-49	-63	-53	-44	5													4.53333	-46	-44	-7	-46	-29	0	-23	-56	-28	-27
4.53867	-87	-42	-67	-75	-15	-50	-62	-54	-47	3													4.53867	-42	-40	-6	-45	-31	1	-23	-56	-25	-31
4.544	-85	-40	-70	-78	-14	-51	-66	-56	-47	3													4.544	-41	-37	-7	-45	-26	-1	-24	-58	-26	-35
4.54933	-80	-43	-71	-74	-14	-52	-64	-56	-47	8													4.54933	-42	-39	-9	-51	-26	-3	-21	-58	-28	-35
4.55467	-80	-41	-70	-73	-14	-56	-60	-53	-48	4													4.55467	-40	-36	-8	-50	-25	2	-21	-56	-27	-31
4.56	-80	-42	-72	-73	-15	-56	-61	-54	-47	1													4.56	-39	-38	-7	-47	-27	0	-22	-56	-29	-37
4.56533	-79	-44	-69	-73	-16	-57	-64	-50	-46	-5													4.56533	-43	-37	-5	-46	-31	1	-22	-54	-24	-34
4.57067	-83	-41	-72	-75	-16	-58	-67	-55	-46	-5													4.57067	-41	-35	-9	-49	-34	6	-24	-58	-23	-34
4.576	-79	-45	-73	-71	-15	-59	-66	-48	-49	-2													4.576	-43	-36	-6	-49	-35	5	-26	-55	-23	-33
4.58133	-80	-42	-69	-72	-11	-53	-64	-50	-47	0													4.58133	-47	-42	-11	-53	-33	0	-25	-53	-26	-32
4.58667	-80	-40	-69	-71	-13	-54	-62	-51	-48	-1													4.58667	-47	-42	-16	-55	-31	-1	-25	-56	-20	-35
4.592	-78	-39	-68	-71	-17	-54	-64	-55	-47	-1													4.592	-49	-39	-13	-47	-32	2	-28	-52	-20	-34
4.59733	-79	-40	-68	-74	-16	-55	-64	-59	-49	-2													4.59733	-45	-40	-12	-49	-34	0	-27	-52	-19	-35
4.60267	-80	-43	-71	-75	-15	-56	-65	-54	-44	1													4.60267	-44	-38	-8	-47	-34	7	-29	-52	-17	-33
4.608	-78	-46	-70	-72	-13	-54	-67	-58	-47	0													4.608	-44	-42	-11	-49	-35	7	-29	-55	-19	-35
4.61333	-80	-45	-70	-73	-15	-57	-69	-53	-48	3													4.61333	-46	-37	-8	-47	-33	4	-27	-53	-22	-35
4.61867	-81	-45	-72	-71	-15	-58	-63	-51	-49	0													4.61867	-42	-39	-8	-48	-30	5	-27	-55	-23	-33
4.624	-83	-45	-68	-77	-16	-56	-68	-54	-46	4													4.624	-44	-38	-12	-53	-30	2	-26	-58	-22	-31
4.62933	-83	-40	-67	-76	-16	-59	-65	-55	-49	-1													4.62933	-45	-40	-14	-50	-31	-1	-24	-55	-22	-34
4.63467	-77	-42	-71	-73	-17	-59	-65	-49	-49	5													4.63467	-44	-43	-15	-47	-30	2	-27	-57	-19	-33
4.64	-78	-45	-72	-71	-15	-56	-64	-56	-50	4													4.64	-44	-41	-16	-47	-34	8	-32	-56	-24	-29
4.64533	-81	-45	-70	-74	-19	-59	-62	-57	-55	4													4.64533	-45	-41	-15	-50	-34	7	-30	-59	-22	-28
4.65067	-76	-47	-73	-71	-21	-59	-64	-55	-54	2													4.65067	-43	-41	-14	-47	-31	6	-33	-57	-18	-28
4.656	-82	-47	-72	-72	-19	-58	-64	-50	-54	0													4.656	-44	-41	-13	-49	-33	5	-29	-56	-20	-28
4.66133	-82	-45	-71	-74	-15	-57	-68	-57	-49	0													4.66133	-42	-41	-10	-50	-31	5	-30	-53	-20	-30
4.66667	-86	-42	-77	-75	-16	-62	-69	-55	-52	1													4.66667	-40	-43	-15	-49	-31	2	-26	-53	-25	-31
4.672	-80	-46	-74	-74	-15	-59	-68	-55	-53	2													4.672	-41	-42	-15	-48	-26	5	-27	-57	-23	-28
4.67733	-83	-49	-70	-72	-17	-60	-67	-56	-57	-1													4.67733	-42	-45	-12	-48	-29	4	-27	-55	-23	-29
4.68267	-84	-45	-69	-72	-19	-62	-69	-54	-57	-2													4.68267	-40	-45	-12	-51	-32	10	-26	-56	-26	-33
4.688	-84	-46	-70	-70	-19	-61	-65	-57	-55	-2													4.688	-36	-45	-15	-48	-36	7	-29	-57	-23	-26
4.69333	-85	-46	-74	-71	-17	-63	-69	-56	-51	-5													4.69333	-37	-45	-15	-45	-34	6	-28	-59	-21	-32
4.69867	-82	-47	-74	-70	-14	-65	-67	-57	-49	0													4.69867	-42	-45	-12	-43	-33	8	-29	-57	-20	-30
4.704	-80	-45	-70	-75	-12	-62	-68	-55	-54	1													4.704	-40	-42	-13	-48	-38	5	-31	-57	-20	-30
4.70933	-78	-45	-68	-72	-15	-65	-72	-54	-53	2													4.70933	-41	-39	-10	-48	-35	8	-27	-56	-21	-30
4.71467	-77	-42	-71	-70	-16	-63	-69	-55	-53	3													4.71467	-40	-41	-10	-51	-35	10	-27	-56	-22	-29
4.72	-81	-43	-73	-69	-14	-58	-69	-55	-52	-2													4.72	-41	-41	-9	-51	-34	10	-28	-56	-21	-28
4.72533	-81	-48	-72	-71	-16	-59	-69	-55	-52	-2													4.72533	-36	-44	-11	-51	-35	13	-30	-55	-17	-27
4.73067	-80	-45	-72	-70	-17	-59	-67	-58	-54	2													4.73067	-42	-38	-11	-49	-36	9	-30	-58	-19	-27
4.736	-81	-45	-70	-74	-13	-62	-69	-54	-52	0													4.736	-38	-36	-11	-51	-35	5	-28	-57	-17	-28
4.74133	-79	-44	-73	-75	-15	-62	-68	-58	-55	3													4.74133	-37	-36	-6	-48	-38	5	-28	-59	-19	-23
4.74667	-76	-45	-70	-71	-17	-60	-67	-59	-54	-1													4.74667	-39	-39	-5	-48	-35	8	-27	-57	-23	-27
4.752	-75	-45	-69	-71	-17	-65	-68	-57	-54	-4													4.752	-37	-40	-10	-51	-34	6	-29	-54	-22	-27
4.75733	-74	-49	-72	-73	-13	-63	-73	-58	-56	-2													4.75733	-34	-41	-11	-46	-32	8	-33	-60	-17	-29
4.76267	-75	-48	-76	-74	-8	-64	-66	-58	-55	-1													4.76267	-37	-37	-12	-45	-31	2	-29	-58	-17	-30
4.768	-73	-45	-75	-71	-13	-59	-67	-55	-53	0													4.768	-42	-34	-15	-48	-34	1	-31	-57	-15	-28
4.77333	-75	-46	-69	-69	-14	-56	-69	-52	-54	-2													4.77333	-43	-35	-16	-46	-33	2	-24	-56	-19	-27
4.77867	-76	-44	-69	-73	-16	-58	-69	-52	-53	-2													4.77867	-38	-36	-14	-44	-34	1	-27	-54	-15	-24
4.784	-81	-44	-71	-69	-15	-59	-68	-53	-54	-1													4.784	-35	-40	-16	-46	-34	0	-26	-52	-19	-27
4.78933	-77	-44	-71	-72	-12	-58	-66	-51	-60	-3													4.78933	-33	-38	-12	-48	-36	3	-21	-52	-17	-28
4.79467	-75	-42	-76	-74	-13	-55	-64	-55	-56	4													4.79467	-36	-38	-14	-49	-35	3	-28	-55	-16	-25
4.8	-77	-44	-73	-72	-15	-61	-65	-53	-54	2													4.8	-35	-40	-14	-50	-36	0	-28	-55	-16	-28
4.80533	-78	-48	-78	-78	-18	-58	-70	-51	-55	1													4.80533	-31	-36	-17	-48	-33	2	-30	-50	-16	-31
4.81067	-78	-46	-76	-77	-14	-57	-69	-49	-56	0													4.81067	-36	-38	-15	-49	-37	4	-33	-49	-19	-27
4.816	-76	-49	-74	-75	-15	-57	-69	-47	-56	-3													4.816	-34	-39	-16	-47	-38	2	-29	-52	-17	-29
4.82133	-78	-52	-75	-74	-16	-59	-69	-53	-51	-3													4.82133	-32	-37	-12	-45	-32	4	-29	-55	-15	-31
4.82667	-80	-49	-76	-72	-11	-65	-67	-52	-54	-7													4.82667	-40	-36	-15	-47	-34	3	-27	-59	-13	-33
4.832	-81	-46	-77	-73	-15	-60	-69	-52	-52	-8													4.832	-38	-41	-12	-50	-37	2	-27	-56	-13	-32
4.83733	-78	-47	-75	-75	-17	-59	-69	-52	-53	-6													4.83733	-32	-39	-17	-50	-36	3	-28	-54	-12	-32
4.84267	-82	-48	-73	-72	-17	-60	-68	-53	-52	-4													4.84267	-36	-41	-18	-47	-36	0	-25	-58	-16	-31
4.848	-80	-49	-72	-72	-13	-60	-66	-50	-55	-2													4.848	-35	-43	-19	-47	-41	-1	-25	-58	-17	-30
4.85333	-79	-48	-75	-75	-10	-61	-64	-51	-56	-1													4.85333	-38	-36	-17	-48	-38	0	-29	-56	-15	-29
4.85867	-79	-48	-72	-72	-15	-59	-65	-58	-53	-2													4.85867	-39	-36	-13	-46	-35	-1	-26	-57	-12	-29
4.864	-80	-47	-72	-76	-14	-57	-67	-56	-53	-4													4.864	-34	-38	-15	-45	-36	-1	-28	-60	-10	-32
4.86933	-79	-47	-74	-69	-10	-55	-68	-54	-57	-2													4.86933	-34	-36	-18	-47	-38	-3	-29	-59	-15	-31
4.87467	-76	-50	-71	-73	-14	-57	-69	-47	-56	-7													4.87467	-32	-41	-12	-46	-36	-5	-27	-59	-13	-31
4.88	-77	-47	-70	-75	-15	-56	-66	-49	-52	-7													4.88	-33	-40	-15	-46	-36	-4	-29	-60	-14	-33
4.88533	-80	-45	-72	-73	-17	-59	-68	-51	-54	-7													4.88533	-35	-34	-14	-40	-34	-2	-29	-57	-13	-31
4.89067	-80	-44	-75	-70	-19	-53	-66	-54	-55	-7													4.89067	-33	-38	-17	-43	-34	-2	-31	-56	-13	-35
4.896	-79	-48	-72	-73	-19	-52	-65	-53	-52	-2													4.896	-34	-34	-17	-50	-37	0	-30	-55	-14	-33
4.90133	-77	-49	-75	-77	-16	-53	-70	-55	-51	-2													4.90133	-33	-39	-13	-44	-33	-3	-28	-57	-18	-37
4.90667	-76	-48	-75	-73	-19	-58	-70	-57	-52	-5													4.90667	-34	-37	-15	-42	-34	-3	-28	-61	-16	-35
4.912	-77	-50	-72	-73	-14	-56	-68	-54	-56	-6													4.912	-33	-41	-13	-44	-33	-4	-32	-58	-15	-36
4.91733	-77	-48	-74	-75	-13	-57	-69	-55	-54	-8													4.91733	-30	-42	-13	-44	-33	-3	-28	-56	-10	-35
4.92267	-78	-48	-76	-71	-16	-63	-70	-56	-50	-8													4.92267	-30	-38	-18	-43	-31	-5	-26	-57	-13	-38
4.928	-76	-49	-78	-78	-15	-60	-71	-56	-50	-4													4.928	-31	-37	-19	-47	-33	-5	-26	-55	-16	-39
4.93333	-77	-49	-73	-78	-11	-64	-68	-57	-53	-5													4.93333	-32	-36	-17	-51	-28	-9	-28	-58	-15	-37
4.93867	-80	-45	-76	-75	-11	-67	-65	-58	-49	-6													4.93867	-33	-35	-16	-46	-32	-6	-27	-58	-14	-35
4.944	-81	-47	-74	-80	-12	-65	-70	-57	-47	-8													4.944	-38	-38	-15	-47	-35	-8	-26	-59	-16	-37
4.94933	-82	-49	-74	-80	-15	-65	-69	-57	-49	-9													4.94933	-38	-39	-14	-48	-36	-6	-27	-60	-16	-34
4.95467	-85	-43	-78	-76	-20	-61	-66	-59	-49	-6													4.95467	-40	-37	-15	-49	-32	-8	-26	-57	-18	-35
4.96	-85	-48	-78	-73	-19	-61	-68	-65	-54	-2													4.96	-40	-35	-16	-43	-35	-9	-25	-56	-20	-39
4.96533	-82	-46	-81	-80	-16	-59	-66	-61	-50	-3													4.96533	-40	-36	-17	-43	-32	-13	-26	-58	-18	-38
4.97067	-81	-50	-76	-78	-19	-59	-66	-58	-49	-5													4.97067	-34	-41	-15	-46	-32	-13	-29	-61	-17	-36
4.976	-66	-54	-73	-75	-14	-64	-67	-53	-50	-9													4.976	-38	-40	-13	-46	-33	-12	-28	-62	-18	-40
4.98133	-78	-52	-75	-81	-13	-62	-71	-54	-51	-9													4.98133	-42	-43	-17	-46	-30	-14	-29	-59	-20	-36
4.98667	-81	-48	-72	-82	-11	-59	-68	-56	-53	-10													4.98667	-37	-41	-15	-46	-33	-14	-30	-58	-20	-40
4.992	-78	-49	-75	-80	-13	-60	-65	-55	-52	-11													4.992	-39	-44	-17	-44	-32	-17	-32	-58	-17	-42
4.99733	-77	-48	-76	-86	-17	-56	-66	-54	-53	-6													4.99733	-39	-40	-11	-45	-33	-11	-31	-60	-13	-39
5.00267	-77	-50	-76	-83	-14	-59	-70	-60	-52	-5													5.00267	-40	-42	-9	-41	-32	-12	-27	-58	-18	-39
5.008	-79	-50	-77	-82	-18	-62	-66	-62	-53	-5													5.008	-41	-40	-13	-44	-35	-15	-29	-59	-17	-46
5.01333	-74	-49	-79	-83	-16	-65	-68	-58	-51	-8													5.01333	-42	-38	-14	-45	-33	-17	-29	-62	-13	-49
5.01867	-76	-51	-77	-85	-18	-63	-67	-58	-51	-10													5.01867	-40	-40	-16	-42	-29	-13	-28	-62	-13	-46
5.024	-78	-50	-75	-84	-14	-61	-67	-63	-52	-6													5.024	-40	-39	-14	-42	-30	-16	-27	-60	-12	-48
5.02933	-75	-54	-75	-82	-19	-59	-66	-60	-46	-6													5.02933	-44	-37	-17	-42	-30	-7	-27	-67	-14	-43
5.03467	-80	-53	-74	-83	-16	-64	-72	-61	-50	-6													5.03467	-41	-40	-17	-43	-34	-10	-31	-60	-17	-39
5.04	-81	-52	-78	-82	-16	-65	-71	-60	-51	-8													5.04	-44	-40	-17	-45	-37	-14	-34	-61	-16	-41
5.04533	-79	-52	-75	-82	-15	-68	-70	-60	-49	-10													5.04533	-42	-41	-17	-43	-37	-11	-31	-61	-14	-41
5.05067	-82	-52	-75	-79	-21	-66	-71	-62	-52	-9													5.05067	-45	-39	-20	-42	-38	-11	-32	-64	-13	-45
5.056	-84	-55	-74	-81	-15	-63	-69	-65	-53	-4													5.056	-47	-40	-16	-43	-34	-8	-29	-66	-14	-43
5.06133	-81	-55	-75	-76	-15	-62	-71	-59	-48	-8													5.06133	-46	-41	-17	-45	-33	-8	-33	-63	-14	-43
5.06667	-82	-53	-78	-79	-16	-65	-71	-60	-54	-8													5.06667	-50	-40	-18	-48	-34	-13	-32	-62	-13	-39
5.072	-84	-52	-76	-83	-21	-66	-71	-57	-51	-9													5.072	-50	-44	-16	-45	-36	-14	-28	-63	-13	-40
5.07733	-84	-52	-78	-80	-18	-61	-70	-60	-52	-6													5.07733	-50	-39	-13	-47	-34	-15	-31	-63	-10	-41
5.08267	-84	-52	-76	-83	-16	-65	-70	-58	-53	-8													5.08267	-50	-37	-15	-48	-34	-17	-31	-66	-16	-40
5.088	-83	-54	-79	-83	-15	-67	-71	-56	-54	-9													5.088	-48	-41	-12	-48	-32	-15	-36	-62	-15	-42
5.09333	-84	-51	-73	-85	-16	-63	-70	-60	-52	-10													5.09333	-49	-42	-13	-51	-35	-14	-35	-61	-18	-41
5.09867	-80	-49	-71	-81	-16	-66	-71	-54	-48	-7													5.09867	-53	-42	-13	-51	-37	-10	-34	-65	-15	-43
5.104	-83	-51	-75	-81	-17	-68	-71	-54	-49	-11													5.104	-47	-41	-13	-51	-33	-12	-34	-62	-17	-39
5.10933	-78	-54	-79	-81	-15	-69	-72	-55	-54	-12													5.10933	-46	-41	-17	-51	-33	-10	-36	-62	-17	-40
5.11467	-82	-53	-79	-84	-15	-69	-72	-57	-52	-15													5.11467	-48	-41	-18	-52	-33	-13	-36	-66	-18	-39
5.12	-84	-48	-78	-83	-13	-66	-69	-59	-51	-12													5.12	-50	-42	-18	-48	-36	-12	-30	-66	-15	-44
5.12533	-81	-49	-79	-80	-13	-70	-72	-61	-51	-8													5.12533	-54	-43	-15	-47	-36	-12	-33	-64	-15	-40
5.13067	-83	-51	-78	-81	-18	-73	-69	-58	-48	-7													5.13067	-53	-44	-16	-48	-38	-12	-38	-63	-11	-40
5.136	-83	-46	-78	-80	-20	-73	-67	-60	-48	-8													5.136	-53	-45	-15	-50	-34	-13	-36	-63	-13	-45
5.14133	-81	-49	-77	-81	-14	-69	-70	-57	-48	-7													5.14133	-53	-44	-13	-50	-32	-13	-32	-65	-12	-44
5.14667	-82	-46	-75	-79	-14	-72	-72	-60	-49	-6													5.14667	-52	-43	-12	-52	-35	-14	-32	-63	-12	-43
5.152	-87	-47	-77	-79	-14	-69	-69	-61	-51	-10													5.152	-54	-47	-13	-51	-38	-11	-28	-60	-14	-40
5.15733	-87	-49	-79	-80	-16	-74	-69	-57	-50	-9													5.15733	-53	-45	-13	-48	-30	-10	-35	-62	-11	-39
5.16267	-82	-50	-79	-77	-18	-72	-69	-60	-49	-9													5.16267	-54	-47	-14	-50	-33	-12	-34	-65	-17	-41
5.168	-81	-52	-75	-78	-17	-69	-68	-58	-50	-7													5.168	-53	-45	-10	-51	-34	-13	-36	-63	-11	-44
5.17333	-87	-50	-75	-80	-13	-72	-72	-57	-51	-12													5.17333	-53	-42	-10	-46	-33	-14	-34	-66	-15	-42
5.17867	-85	-51	-74	-78	-15	-70	-75	-61	-49	-12													5.17867	-55	-41	-14	-47	-34	-11	-34	-66	-14	-38
5.184	-78	-50	-72	-80	-15	-69	-73	-62	-49	-14													5.184	-57	-47	-16	-46	-35	-12	-31	-67	-13	-36
5.18933	-80	-54	-73	-78	-17	-73	-69	-62	-52	-11													5.18933	-57	-42	-14	-46	-34	-11	-37	-63	-18	-41
5.19467	-79	-53	-76	-83	-14	-66	-71	-60	-52	-9													5.19467	-53	-42	-13	-48	-30	-12	-35	-65	-12	-39
5.2	-80	-51	-76	-82	-10	-71	-73	-61	-52	-8													5.2	-54	-41	-11	-51	-30	-11	-33	-63	-10	-40
5.20533	-81	-53	-76	-81	-16	-69	-70	-62	-54	-10													5.20533	-56	-39	-15	-45	-29	-13	-31	-62	-15	-46
5.21067	-84	-52	-76	-81	-10	-68	-71	-60	-59	-9													5.21067	-55	-44	-15	-49	-30	-13	-31	-65	-13	-47
5.216	-86	-47	-78	-77	-11	-68	-74	-61	-57	-6													5.216	-56	-44	-13	-45	-29	-15	-31	-63	-18	-45
5.22133	-86	-46	-77	-78	-16	-70	-69	-58	-55	-8													5.22133	-54	-45	-15	-53	-28	-17	-29	-67	-13	-44
5.22667	-85	-52	-78	-82	-12	-68	-69	-61	-54	-7													5.22667	-56	-46	-13	-48	-32	-17	-30	-69	-11	-38
5.232	-84	-53	-76	-79	-14	-69	-71	-62	-49	-7													5.232	-55	-42	-12	-51	-33	-13	-31	-69	-12	-38
5.23733	-81	-56	-73	-85	-14	-69	-74	-62	-56	-11													5.23733	-57	-43	-13	-50	-31	-15	-30	-64	-16	-42
5.24267	-82	-53	-74	-85	-13	-71	-74	-60	-56	-13													5.24267	-58	-39	-12	-47	-28	-12	-32	-63	-16	-38
5.248	-87	-56	-80	-87	-5	-70	-75	-61	-59	-14													5.248	-55	-42	-13	-48	-32	-15	-35	-64	-17	-41
5.25333	-85	-53	-78	-83	-9	-70	-74	-64	-54	-11													5.25333	-54	-37	-17	-51	-28	-13	-31	-63	-20	-36
5.25867	-85	-57	-76	-85	-10	-69	-75	-65	-54	-12													5.25867	-53	-42	-13	-51	-28	-16	-33	-61	-18	-34
5.264	-83	-58	-74	-87	-6	-69	-79	-63	-55	-7													5.264	-53	-43	-13	-52	-29	-11	-30	-64	-15	-39
5.26933	-84	-55	-78	-84	-12	-70	-80	-60	-49	-10													5.26933	-54	-45	-15	-48	-28	-11	-31	-65	-15	-38
5.27467	-83	-54	-75	-83	-12	-67	-76	-63	-52	-7													5.27467	-54	-41	-11	-52	-29	-15	-26	-63	-14	-38
5.28	-82	-55	-72	-82	-11	-71	-74	-63	-53	-7													5.28	-54	-41	-6	-54	-27	-14	-26	-68	-16	-32
5.28533	-86	-54	-71	-82	-10	-69	-70	-60	-59	-8													5.28533	-55	-46	-9	-49	-22	-13	-30	-67	-16	-36
5.29067	-85	-56	-74	-82	-12	-71	-75	-58	-55	-11													5.29067	-54	-42	-13	-49	-24	-16	-30	-68	-17	-34
5.296	-83	-52	-74	-84	-12	-72	-78	-63	-61	-5													5.296	-52	-44	-14	-49	-26	-11	-29	-66	-14	-33
5.30133	-83	-53	-74	-84	-9	-68	-77	-62	-59	-2													5.30133	-51	-42	-14	-49	-28	-11	-27	-64	-17	-35
5.30667	-82	-53	-73	-86	-11	-68	-78	-64	-62	-5													5.30667	-55	-37	-16	-54	-29	-11	-25	-62	-16	-38
5.312	-85	-54	-71	-88	-14	-69	-75	-63	-56	-7													5.312	-51	-39	-16	-49	-27	-12	-29	-62	-14	-34
5.31733	-84	-53	-75	-84	-19	-70	-73	-62	-58	-9													5.31733	-51	-37	-14	-52	-25	-12	-26	-63	-17	-34
5.32267	-86	-53	-76	-83	-15	-69	-71	-67	-58	-4													5.32267	-54	-41	-13	-55	-24	-12	-29	-66	-17	-34
5.328	-82	-55	-81	-84	-15	-68	-76	-65	-55	-7													5.328	-53	-38	-14	-53	-22	-14	-25	-64	-13	-35
5.33333	-84	-56	-76	-84	-13	-70	-76	-69	-55	-4													5.33333	-54	-42	-9	-49	-26	-13	-27	-62	-15	-32
5.33867	-86	-54	-75	-87	-13	-73	-73	-69	-58	-9													5.33867	-53	-41	-11	-53	-28	-17	-27	-63	-13	-35
5.344	-84	-54	-74	-85	-13	-75	-77	-68	-60	-10													5.344	-52	-43	-13	-51	-27	-20	-23	-65	-13	-34
5.34933	-82	-53	-75	-82	-11	-69	-74	-69	-59	-5													5.34933	-56	-41	-11	-55	-25	-17	-22	-62	-15	-35
5.35467	-81	-57	-78	-88	-11	-68	-72	-70	-57	-10													5.35467	-56	-41	-10	-52	-28	-16	-24	-66	-15	-30
5.36	-84	-59	-77	-89	-12	-69	-76	-66	-56	-10													5.36	-54	-42	-10	-53	-26	-14	-23	-62	-15	-30
5.36533	-86	-59	-76	-84	-11	-71	-79	-65	-55	-7													5.36533	-55	-44	-8	-54	-24	-14	-21	-63	-14	-33
5.37067	-82	-55	-71	-83	-13	-69	-77	-63	-53	-4													5.37067	-53	-44	-9	-53	-27	-14	-24	-65	-11	-32
5.376	-80	-58	-68	-82	-15	-72	-75	-65	-53	-7													5.376	-53	-41	-10	-53	-24	-16	-25	-67	-11	-29
5.38133	-83	-58	-77	-86	-11	-72	-73	-68	-55	-5													5.38133	-55	-43	-11	-47	-26	-14	-24	-65	-9	-32
5.38667	-83	-59	-84	-86	-14	-72	-70	-64	-57	-5													5.38667	-55	-46	-8	-49	-26	-14	-27	-65	-9	-34
5.392	-85	-55	-79	-90	-12	-69	-69	-68	-57	-6													5.392	-52	-42	-8	-51	-27	-10	-21	-65	-6	-33
5.39733	-81	-58	-76	-88	-13	-73	-73	-68	-56	-3													5.39733	-54	-42	-10	-51	-25	-12	-23	-67	-6	-30
5.40267	-84	-58	-78	-85	-15	-76	-74	-64	-60	-2													5.40267	-55	-39	-15	-53	-26	-13	-25	-60	-5	-28
5.408	-82	-57	-75	-86	-12	-76	-74	-63	-55	-1													5.408	-50	-39	-11	-53	-26	-11	-21	-61	-5	-28
5.41333	-86	-57	-76	-86	-12	-72	-74	-64	-54	-3													5.41333	-50	-41	-11	-45	-25	-12	-21	-62	-7	-33
5.41867	-84	-60	-74	-89	-14	-69	-76	-68	-60	-5													5.41867	-52	-43	-12	-49	-24	-12	-19	-61	-8	-31
5.424	-82	-58	-77	-89	-14	-71	-75	-66	-55	-6													5.424	-53	-41	-10	-51	-24	-9	-18	-65	-6	-33
5.42933	-81	-61	-79	-86	-15	-71	-75	-62	-58	-7													5.42933	-51	-42	-10	-53	-28	-9	-21	-65	-12	-31
5.43467	-81	-57	-77	-88	-19	-70	-74	-60	-59	-7													5.43467	-54	-42	-11	-48	-22	-10	-19	-62	-13	-30
5.44	-84	-61	-77	-87	-15	-67	-73	-64	-56	0													5.44	-50	-43	-17	-48	-21	-12	-20	-67	-12	-25
5.44533	-80	-58	-78	-89	-12	-66	-75	-67	-55	-5													5.44533	-50	-41	-12	-47	-27	-17	-19	-66	-6	-24
5.45067	-82	-55	-78	-90	-8	-64	-71	-66	-61	-7													5.45067	-47	-36	-12	-47	-25	-11	-19	-59	-7	-25
5.456	-85	-60	-79	-90	-8	-66	-74	-66	-60	-3													5.456	-46	-40	-11	-46	-26	-10	-19	-63	-3	-24
5.46133	-82	-58	-74	-94	-8	-64	-72	-65	-60	-7													5.46133	-52	-39	-7	-45	-24	-8	-20	-64	-4	-23
5.46667	-84	-60	-77	-93	-12	-69	-73	-67	-60	-10													5.46667	-52	-35	-9	-50	-26	-9	-21	-61	-1	-21
5.472	-82	-60	-75	-91	-13	-68	-73	-67	-60	-3													5.472	-52	-35	-11	-49	-27	-9	-21	-61	-1	-23
5.47733	-86	-59	-74	-92	-12	-68	-76	-64	-58	4													5.47733	-51	-36	-8	-49	-31	-10	-24	-63	-3	-24
5.48267	-84	-61	-73	-90	-12	-63	-72	-60	-59	0													5.48267	-51	-35	-12	-49	-29	-13	-20	-63	2	-26
5.488	-84	-63	-73	-90	-12	-63	-71	-63	-60	-1													5.488	-51	-37	-9	-51	-29	-6	-24	-62	3	-24
5.49333	-83	-61	-76	-95	-13	-64	-71	-60	-60	-5													5.49333	-49	-36	-4	-49	-30	-9	-18	-58	0	-19
5.49867	-86	-59	-76	-101	-11	-64	-76	-62	-62	-1													5.49867	-53	-37	-5	-52	-32	-14	-21	-58	-5	-19
5.504	-83	-55	-75	-98	-10	-66	-71	-67	-63	0													5.504	-51	-33	-5	-47	-31	-9	-17	-59	0	-20
5.50933	-79	-55	-74	-96	-8	-66	-69	-72	-64	-2													5.50933	-49	-37	-7	-50	-28	-6	-14	-59	0	-22
5.51467	-84	-59	-76	-90	-10	-64	-70	-68	-65	-2													5.51467	-52	-37	-2	-47	-27	-6	-17	-56	-2	-22
5.52	-84	-61	-77	-94	-11	-72	-72	-67	-62	-1													5.52	-48	-35	-7	-46	-25	-7	-17	-57	0	-25
5.52533	-82	-63	-74	-91	-13	-64	-73	-66	-62	-2													5.52533	-49	-33	-10	-41	-23	-6	-14	-58	3	-22
5.53067	-82	-57	-77	-92	-10	-63	-71	-66	-61	0													5.53067	-49	-31	-7	-43	-27	0	-12	-60	2	-21
5.536	-78	-60	-73	-93	-8	-66	-69	-65	-61	2													5.536	-48	-32	-7	-41	-25	-3	-12	-62	2	-20
5.54133	-77	-62	-78	-94	-11	-67	-69	-64	-63	-4													5.54133	-48	-30	-11	-40	-28	-5	-14	-62	3	-18
5.54667	-82	-56	-78	-94	-6	-65	-69	-64	-61	-3													5.54667	-50	-31	-6	-42	-27	-2	-14	-59	1	-17
5.552	-80	-57	-76	-91	-11	-66	-70	-63	-64	-4													5.552	-46	-32	-6	-45	-28	-7	-10	-60	0	-18
5.55733	-76	-54	-79	-92	-12	-62	-69	-64	-62	-1													5.55733	-43	-26	-8	-46	-26	-5	-14	-59	1	-19
5.56267	-83	-55	-78	-91	-9	-64	-68	-63	-64	-5													5.56267	-48	-27	-10	-41	-28	-1	-13	-59	3	-20
5.568	-83	-54	-76	-91	-7	-60	-68	-63	-64	-4													5.568	-49	-29	-9	-44	-29	3	-13	-56	1	-19
5.57333	-83	-54	-75	-88	-5	-65	-67	-57	-66	-1													5.57333	-47	-26	-8	-43	-26	-1	-10	-56	7	-17
5.57867	-80	-58	-74	-93	-8	-64	-69	-57	-63	-3													5.57867	-44	-28	-7	-43	-29	-7	-13	-58	8	-17
5.584	-80	-59	-74	-92	-10	-65	-67	-61	-68	2													5.584	-46	-28	-9	-43	-27	-4	-13	-56	4	-19
5.58933	-78	-59	-73	-96	-9	-64	-68	-67	-66	-3													5.58933	-46	-30	-12	-38	-30	1	-13	-54	7	-19
5.59467	-82	-58	-75	-93	-10	-64	-69	-61	-63	-4													5.59467	-47	-29	-7	-40	-35	-1	-9	-54	9	-14
5.6	-83	-51	-74	-86	-11	-60	-70	-59	-57	-5													5.6	-46	-28	-1	-39	-28	0	-9	-53	11	-17
5.60533	-81	-51	-77	-90	-11	-59	-71	-60	-58	-4													5.60533	-44	-29	-6	-38	-28	2	-10	-54	7	-17
5.61067	-80	-51	-80	-94	-9	-58	-67	-59	-64	-4													5.61067	-46	-28	-3	-40	-28	-2	-7	-57	9	-16
5.616	-79	-50	-75	-88	-9	-62	-68	-60	-61	-3													5.616	-42	-27	0	-41	-33	-2	-8	-51	7	-13
5.62133	-82	-53	-78	-92	-6	-61	-64	-62	-61	-5													5.62133	-42	-26	-1	-40	-31	-1	-12	-54	10	-13
5.62667	-83	-50	-76	-89	-5	-60	-64	-64	-61	-2													5.62667	-48	-28	0	-38	-30	1	-9	-51	10	-13
5.632	-78	-52	-77	-88	-9	-61	-66	-58	-57	-5													5.632	-44	-27	4	-41	-31	6	-6	-54	10	-14
5.63733	-80	-50	-79	-91	-4	-56	-68	-61	-56	-5													5.63733	-44	-26	0	-41	-29	5	-7	-49	10	-16
5.64267	-79	-50	-75	-93	-4	-58	-71	-57	-59	-4													5.64267	-42	-24	2	-41	-29	2	-3	-47	10	-13
5.648	-79	-46	-77	-90	-6	-60	-68	-56	-59	-2													5.648	-40	-28	2	-39	-28	4	-4	-46	12	-15
5.65333	-80	-50	-74	-85	-4	-58	-67	-54	-63	-3													5.65333	-40	-24	1	-37	-30	4	-7	-50	13	-13
5.65867	-79	-52	-74	-89	-3	-62	-66	-53	-58	1													5.65867	-38	-25	3	-38	-30	8	-3	-50	15	-11
5.664	-81	-50	-74	-86	-6	-61	-68	-54	-57	-2													5.664	-43	-24	-1	-35	-26	8	-1	-44	14	-12
5.66933	-81	-52	-77	-88	-6	-58	-70	-54	-57	-3													5.66933	-37	-20	2	-35	-29	4	-5	-46	14	-14
5.67467	-82	-51	-72	-84	-5	-59	-68	-58	-59	3													5.67467	-42	-22	4	-36	-27	4	0	-47	19	-9
5.68	-83	-49	-72	-81	-3	-57	-66	-54	-60	3													5.68	-42	-18	5	-38	-25	6	1	-42	14	-12
5.68533	-84	-45	-72	-83	-3	-54	-70	-54	-61	3													5.68533	-42	-22	4	-36	-23	9	0	-43	18	-9
5.69067	-81	-48	-72	-86	0	-54	-67	-51	-62	1													5.69067	-42	-21	7	-33	-22	9	-5	-43	18	-8
5.696	-85	-46	-74	-87	-2	-50	-66	-51	-58	-1													5.696	-41	-16	2	-34	-21	13	-1	-40	22	-4
5.70133	-82	-48	-72	-83	-1	-51	-63	-52	-57	1													5.70133	-42	-17	3	-33	-24	12	3	-40	18	-5
5.70667	-81	-50	-68	-85	-1	-53	-64	-52	-56	2													5.70667	-36	-19	4	-35	-26	13	0	-42	22	-5
5.712	-79	-46	-67	-87	-1	-52	-59	-49	-54	3													5.712	-33	-14	10	-38	-25	10	3	-37	20	-7
5.71733	-78	-42	-67	-82	1	-57	-60	-51	-54	5													5.71733	-32	-12	8	-36	-21	10	-1	-39	20	-6
5.72267	-77	-41	-66	-79	4	-55	-61	-56	-53	4													5.72267	-34	-13	7	-35	-20	10	4	-41	20	-5
5.728	-82	-46	-66	-79	3	-53	-61	-53	-55	5													5.728	-36	-15	5	-32	-20	12	8	-37	18	-5
5.73333	-79	-45	-68	-74	2	-52	-57	-49	-52	3													5.73333	-34	-12	7	-33	-20	10	5	-40	24	-4
5.73867	-79	-49	-66	-77	2	-53	-59	-48	-55	4													5.73867	-33	-13	12	-31	-18	11	5	-37	20	-6
5.744	-76	-45	-68	-75	1	-51	-58	-52	-51	3													5.744	-32	-13	15	-33	-21	14	8	-35	25	-3
5.74933	-78	-52	-65	-77	3	-52	-58	-49	-53	3													5.74933	-31	-7	12	-27	-21	14	6	-38	23	-3
5.75467	-77	-48	-69	-76	3	-51	-56	-48	-52	9													5.75467	-33	-6	13	-30	-17	16	9	-35	23	-3
5.76	-79	-47	-66	-77	5	-50	-60	-49	-50	7													5.76	-32	-10	11	-31	-17	15	9	-29	26	0
5.76533	-82	-42	-65	-72	4	-49	-53	-49	-55	4													5.76533	-30	-11	9	-33	-17	19	4	-29	21	0
5.77067	-82	-44	-65	-73	5	-50	-55	-50	-54	5													5.77067	-29	-6	6	-31	-18	15	8	-31	25	3
5.776	-80	-42	-71	-73	9	-46	-57	-45	-56	5													5.776	-29	-3	13	-31	-16	21	12	-30	26	0
5.78133	-81	-41	-67	-71	8	-45	-55	-46	-51	4													5.78133	-27	-4	13	-24	-17	20	12	-32	30	0
5.78667	-82	-40	-64	-67	5	-47	-53	-46	-52	5													5.78667	-31	0	18	-24	-14	23	6	-31	31	-2
5.792	-82	-40	-66	-64	6	-47	-54	-46	-51	3													5.792	-33	1	17	-24	-15	23	9	-32	28	3
5.79733	-78	-42	-66	-67	8	-46	-52	-48	-51	7													5.79733	-28	-2	16	-27	-15	19	13	-31	28	0
5.80267	-75	-43	-60	-69	12	-45	-54	-49	-46	7													5.80267	-29	1	18	-25	-11	21	14	-30	26	2
5.808	-75	-37	-61	-72	14	-46	-52	-47	-48	6													5.808	-29	-3	17	-24	-12	20	15	-25	27	8
5.81333	-75	-39	-64	-70	8	-42	-54	-47	-46	8													5.81333	-30	1	14	-25	-14	20	15	-25	28	9
5.81867	-74	-36	-63	-66	11	-47	-56	-46	-48	11													5.81867	-29	4	19	-27	-12	22	12	-23	30	9
5.824	-77	-36	-65	-65	14	-49	-52	-44	-42	9													5.824	-27	6	20	-26	-13	22	18	-27	31	10
5.82933	-75	-39	-63	-64	14	-44	-53	-45	-40	11													5.82933	-27	1	22	-22	-13	22	16	-24	30	8
5.83467	-74	-35	-63	-63	16	-44	-54	-42	-42	12													5.83467	-24	7	22	-22	-7	28	19	-21	32	8
5.84	-76	-38	-61	-66	14	-43	-53	-42	-44	13													5.84	-23	5	21	-23	-4	26	22	-24	34	10
5.84533	-75	-41	-60	-65	13	-41	-52	-39	-40	14													5.84533	-23	4	20	-22	-9	24	22	-26	34	10
5.85067	-71	-39	-60	-65	12	-46	-49	-43	-37	14													5.85067	-23	5	24	-15	-7	25	18	-24	34	11
5.856	-74	-39	-59	-62	11	-43	-48	-38	-37	16													5.856	-23	11	22	-18	-8	27	19	-22	36	16
5.86133	-72	-36	-60	-64	11	-41	-51	-38	-39	18													5.86133	-22	11	23	-19	-5	27	19	-22	41	13
5.86667	-71	-34	-58	-69	10	-43	-47	-40	-37	19													5.86667	-24	14	25	-20	-3	30	19	-24	44	12
5.872	-70	-32	-58	-66	11	-42	-46	-40	-40	17													5.872	-22	14	26	-20	-2	26	21	-24	39	15
5.87733	-73	-34	-56	-63	13	-43	-44	-38	-42	16													5.87733	-22	9	27	-17	-7	29	21	-20	35	18
5.88267	-73	-34	-52	-69	13	-44	-46	-40	-42	20													5.88267	-21	5	27	-17	-6	31	22	-18	39	16
5.888	-73	-36	-56	-66	15	-44	-46	-37	-36	22													5.888	-18	6	29	-20	-3	30	22	-20	42	21
5.89333	-72	-34	-56	-69	19	-41	-44	-36	-34	21													5.89333	-14	11	31	-19	-1	36	21	-19	47	19
5.89867	-69	-36	-55	-66	23	-37	-45	-39	-37	22													5.89867	-13	13	29	-19	-2	37	25	-16	45	18
5.904	-69	-32	-57	-61	19	-41	-39	-37	-40	19													5.904	-14	15	27	-15	-2	35	26	-9	48	23
5.90933	-70	-30	-54	-62	18	-41	-41	-36	-37	20													5.90933	-9	14	30	-13	-2	35	25	-14	48	25
5.91467	-70	-29	-50	-63	23	-39	-41	-34	-35	22													5.91467	-13	17	30	-10	-1	34	29	-12	43	22
5.92	-72	-31	-50	-63	27	-35	-37	-32	-34	23													5.92	-15	11	33	-8	3	34	26	-14	48	21
5.92533	-63	-29	-50	-61	19	-33	-41	-34	-35	21													5.92533	-12	12	32	-10	5	36	30	-16	52	24
5.93067	-65	-28	-53	-63	21	-39	-48	-39	-33	23													5.93067	-16	13	34	-7	6	37	27	-15	53	25
5.936	-68	-32	-54	-62	21	-39	-42	-37	-32	23													5.936	-13	18	34	-12	10	39	30	-17	49	31
5.94133	-66	-30	-53	-61	27	-39	-40	-33	-34	24													5.94133	-17	20	39	-9	8	39	31	-15	53	26
5.94667	-65	-28	-52	-59	26	-37	-42	-30	-31	24													5.94667	-15	20	38	-9	6	37	36	-17	54	28
5.952	-65	-26	-47	-61	23	-37	-44	-34	-29	27													5.952	-11	22	40	-10	4	42	35	-14	52	26
5.95733	-59	-26	-45	-61	23	-35	-47	-37	-25	25													5.95733	-9	23	36	-10	5	41	35	-13	52	29
5.96267	-62	-29	-47	-63	20	-37	-44	-39	-29	25													5.96267	-10	24	39	-9	8	39	35	-13	52	29
5.968	-61	-27	-46	-63	21	-36	-42	-38	-30	25													5.968	-9	22	36	-13	11	42	33	-11	57	27
5.97333	-58	-29	-43	-65	21	-41	-42	-34	-29	26													5.97333	-10	20	37	-8	7	47	31	-11	58	30
5.97867	-58	-25	-44	-62	20	-39	-40	-36	-27	27													5.97867	-10	19	39	-7	8	44	33	-7	60	29
5.984	-59	-30	-41	-61	24	-37	-40	-34	-29	26													5.984	-8	21	39	-6	6	46	32	-6	57	27
5.98933	-63	-27	-39	-63	25	-37	-36	-33	-30	25													5.98933	-9	23	42	-10	5	42	37	-6	63	28
5.99467	-57	-25	-39	-59	27	-39	-39	-35	-26	31													5.99467	-8	23	43	-7	6	43	35	-5	62	29
6	-58	-28	-41	-61	27	-39	-38	-34	-29	34													6	-8	25	40	-9	13	45	37	-5	60	29
6.00533	-58	-29	-41	-65	26	-43	-40	-31	-28	31													6.00533	-5	25	43	-7	12	48	39	-7	60	26
6.01067	-60	-25	-42	-67	25	-40	-42	-31	-28	36													6.01067	-2	26	41	-7	9	47	37	-10	60	30
6.016	-62	-25	-42	-68	25	-40	-42	-32	-24	31													6.016	-4	29	42	-4	5	47	36	-13	64	26
6.02133	-64	-26	-39	-61	25	-42	-40	-33	-25	33													6.02133	-4	29	40	-7	5	46	39	-10	61	30
6.02667	-62	-29	-39	-63	28	-38	-36	-32	-23	34													6.02667	-3	29	39	-8	6	47	38	-9	61	28
6.032	-61	-28	-38	-58	29	-36	-40	-28	-23	34													6.032	0	30	42	-6	8	53	37	-11	60	31
6.03733	-65	-23	-42	-60	28	-36	-39	-29	-22	37													6.03733	-4	31	45	-12	8	56	39	-10	62	33
6.04267	-58	-21	-41	-61	28	-39	-42	-29	-23	37													6.04267	-8	29	41	-8	11	54	40	-5	65	32
6.048	-57	-21	-39	-61	27	-38	-37	-29	-25	35													6.048	-3	22	44	-5	10	54	36	-10	68	32
6.05333	-55	-21	-41	-60	26	-39	-37	-31	-23	36													6.05333	-12	20	47	-7	9	47	38	-12	65	29
6.05867	-58	-26	-39	-57	32	-38	-34	-29	-27	34													6.05867	-6	25	48	-6	7	50	41	-8	63	31
6.064	-61	-26	-37	-59	31	-39	-37	-30	-26	37													6.064	-11	30	48	-5	8	51	42	-10	63	32
6.06933	-55	-27	-38	-63	33	-40	-39	-30	-22	39													6.06933	-11	30	47	-6	8	44	42	-15	64	35
6.07467	-62	-30	-37	-61	29	-40	-38	-29	-24	40													6.07467	-8	27	48	0	10	47	42	-13	65	33
6.08	-61	-32	-39	-58	28	-38	-38	-28	-25	39													6.08	-4	31	45	-5	7	46	38	-11	67	30
6.08533	-56	-28	-37	-58	29	-37	-33	-26	-21	38													6.08533	-7	33	42	-3	10	44	39	-14	67	29
6.09067	-60	-26	-36	-64	27	-41	-36	-27	-22	45													6.09067	-6	33	44	-2	9	47	42	-11	65	34
6.096	-59	-21	-32	-66	31	-39	-36	-26	-22	41													6.096	-6	32	43	-2	9	49	41	-10	64	33
6.10133	-55	-26	-29	-62	32	-38	-37	-28	-27	43													6.10133	-6	31	44	-5	9	55	41	-8	65	27
6.10667	-56	-25	-29	-62	31	-35	-33	-27	-23	39													6.10667	-6	33	41	-4	13	53	41	-12	67	28
6.112	-55	-24	-37	-60	31	-36	-35	-26	-24	43													6.112	-5	37	42	-7	15	53	42	-9	63	28
6.11733	-62	-27	-38	-63	32	-42	-35	-23	-24	42													6.11733	-8	32	45	-7	11	49	44	-11	67	26
6.12267	-58	-29	-40	-60	33	-41	-37	-27	-26	38													6.12267	-9	32	47	-5	9	56	42	-11	67	31
6.128	-59	-30	-43	-60	32	-40	-40	-25	-29	37													6.128	-10	32	44	-4	9	56	45	-12	66	28
6.13333	-59	-27	-41	-58	32	-38	-38	-24	-27	39													6.13333	-4	37	40	-6	9	56	45	-13	63	27
6.13867	-55	-26	-38	-54	36	-37	-35	-26	-30	40													6.13867	-7	35	40	-5	10	56	46	-12	65	31
6.144	-53	-26	-37	-59	32	-34	-32	-28	-25	42													6.144	-9	36	42	-1	8	57	45	-15	65	30
6.14933	-58	-27	-37	-61	30	-39	-35	-32	-24	43													6.14933	-3	36	43	-3	9	50	43	-14	66	30
6.15467	-58	-30	-38	-58	32	-39	-38	-28	-27	39													6.15467	-7	36	47	-2	8	54	48	-12	64	27
6.16	-59	-30	-43	-62	28	-38	-38	-32	-26	39													6.16	-7	35	44	-6	12	51	49	-15	60	27
6.16533	-60	-29	-44	-62	31	-40	-37	-31	-30	41													6.16533	-10	41	43	-3	9	52	47	-14	59	25
6.17067	-61	-29	-39	-62	28	-33	-39	-26	-25	36													6.17067	-11	35	41	-4	11	50	45	-16	63	26
6.176	-61	-31	-40	-57	29	-35	-39	-29	-25	40													6.176	-10	35	42	-6	8	52	48	-15	64	25
6.18133	-60	-36	-43	-59	34	-33	-36	-31	-25	41													6.18133	-8	36	42	-6	5	59	45	-17	64	21
6.18667	-61	-31	-43	-60	30	-38	-38	-32	-30	38													6.18667	-10	40	42	-4	5	56	47	-18	65	24
6.192	-61	-25	-44	-58	33	-37	-40	-29	-28	37													6.192	-10	37	40	-7	4	55	47	-20	66	23
6.19733	-58	-30	-44	-58	32	-35	-38	-29	-24	38													6.19733	-6	36	39	-6	2	55	48	-19	67	22
6.20267	-59	-31	-45	-58	31	-35	-38	-29	-29	37													6.20267	-11	36	39	-9	3	54	46	-20	67	19
6.208	-61	-31	-44	-58	27	-35	-34	-29	-30	39													6.208	-15	39	41	-6	2	53	47	-15	68	21
6.21333	-60	-32	-43	-57	27	-34	-41	-35	-28	40													6.21333	-13	35	36	-10	-1	55	48	-14	63	21
6.21867	-63	-36	-46	-58	29	-39	-41	-31	-26	39													6.21867	-15	33	38	-8	2	57	45	-16	61	22
6.224	-64	-36	-47	-58	33	-38	-41	-29	-24	37													6.224	-10	30	40	-9	6	50	48	-16	63	21
6.22933	-60	-34	-49	-62	32	-38	-43	-32	-25	39													6.22933	-11	31	37	-11	3	50	45	-18	61	22
6.23467	-61	-34	-47	-62	33	-37	-40	-32	-27	35													6.23467	-12	30	34	-15	5	49	43	-16	62	23
6.24	-60	-33	-44	-61	32	-42	-40	-34	-26	35													6.24	-12	30	34	-5	2	51	42	-19	60	23
6.24533	-56	-36	-42	-60	27	-37	-37	-33	-30	37													6.24533	-13	32	30	-7	3	56	44	-19	61	23
6.25067	-56	-31	-42	-59	24	-40	-34	-30	-32	35													6.25067	-12	32	26	-11	6	54	42	-21	62	23
6.256	-62	-33	-45	-57	24	-39	-40	-28	-32	33													6.256	-16	28	30	-13	2	52	41	-19	61	22
6.26133	-59	-36	-46	-60	22	-42	-42	-32	-32	37													6.26133	-16	29	31	-15	1	54	42	-18	57	23
6.26667	-57	-37	-46	-60	23	-41	-41	-34	-32	37													6.26667	-17	27	35	-11	2	53	40	-20	56	21
6.272	-64	-32	-44	-61	23	-40	-40	-35	-37	39													6.272	-15	25	32	-11	2	49	40	-20	59	22
6.27733	-64	-31	-44	-60	29	-41	-36	-36	-36	40													6.27733	-18	23	35	-9	0	48	39	-19	57	23
6.28267	-58	-35	-46	-65	25	-43	-44	-34	-36	40													6.28267	-15	24	32	-10	-3	48	38	-20	59	19
6.288	-58	-38	-47	-63	22	-41	-45	-35	-35	37													6.288	-20	25	30	-10	-5	47	35	-22	55	16
6.29333	-60	-34	-45	-61	24	-40	-43	-40	-36	38													6.29333	-15	22	33	-14	-4	45	38	-26	51	15
6.29867	-63	-35	-46	-60	25	-39	-43	-38	-33	35													6.29867	-18	20	31	-11	0	46	37	-27	52	14
6.304	-63	-35	-48	-62	25	-39	-45	-38	-34	35													6.304	-18	22	32	-15	-2	48	39	-25	52	12
6.30933	-64	-35	-52	-62	24	-40	-45	-38	-40	35													6.30933	-19	20	31	-18	-2	46	39	-26	55	13
6.31467	-63	-37	-49	-60	28	-42	-46	-39	-41	31													6.31467	-17	14	29	-19	-1	47	40	-25	52	15
6.32	-65	-36	-49	-56	23	-43	-46	-35	-38	28													6.32	-20	15	27	-15	-5	47	36	-21	49	13
6.32533	-66	-38	-53	-63	23	-43	-46	-39	-38	34													6.32533	-19	17	26	-17	-5	47	35	-24	52	8
6.33067	-64	-38	-56	-61	23	-44	-45	-42	-38	35													6.33067	-21	17	27	-19	-7	48	36	-31	50	6
6.336	-63	-38	-52	-62	24	-43	-46	-44	-41	36													6.336	-25	18	24	-19	-7	48	35	-28	50	10
6.34133	-66	-40	-56	-63	23	-48	-49	-45	-45	36													6.34133	-23	15	25	-22	-6	44	33	-27	56	8
6.34667	-67	-39	-50	-59	23	-47	-44	-41	-44	31													6.34667	-22	14	25	-24	-11	48	35	-28	53	7
6.352	-67	-44	-53	-61	21	-45	-46	-47	-40	32													6.352	-21	14	23	-23	-4	42	33	-30	50	5
6.35733	-66	-40	-52	-62	22	-49	-48	-41	-42	35													6.35733	-20	12	27	-19	-4	39	31	-30	51	7
6.36267	-67	-38	-53	-66	23	-52	-49	-43	-42	33													6.36267	-26	12	26	-23	-4	37	29	-31	49	2
6.368	-65	-38	-53	-65	21	-50	-52	-38	-44	34													6.368	-26	11	26	-20	-5	40	30	-31	50	2
6.37333	-64	-38	-53	-64	20	-50	-51	-42	-41	36													6.37333	-24	9	18	-24	-6	43	29	-31	47	2
6.37867	-68	-38	-54	-66	19	-53	-48	-44	-46	30													6.37867	-24	7	18	-24	-10	42	29	-35	43	3
6.384	-67	-45	-58	-64	14	-48	-50	-45	-46	24													6.384	-27	6	19	-26	-14	45	29	-36	46	5
6.38933	-68	-42	-58	-65	17	-50	-50	-49	-50	24													6.38933	-27	5	21	-25	-10	41	28	-33	43	1
6.39467	-66	-41	-58	-65	13	-49	-51	-41	-44	26													6.39467	-29	5	18	-26	-12	40	27	-35	48	3
6.4	-67	-42	-57	-62	15	-48	-52	-42	-45	25													6.4	-26	1	20	-31	-10	40	30	-37	46	0
6.40533	-68	-42	-54	-64	16	-53	-50	-42	-42	22													6.40533	-25	3	17	-28	-12	36	25	-36	45	-1
6.41067	-72	-44	-58	-65	16	-54	-52	-42	-46	23													6.41067	-26	3	18	-32	-9	36	24	-36	45	-3
6.416	-70	-46	-59	-67	16	-51	-55	-43	-50	24													6.416	-26	-4	14	-34	-12	37	23	-34	49	2
6.42133	-66	-46	-59	-70	13	-49	-52	-45	-51	25													6.42133	-27	-4	13	-33	-14	38	23	-38	44	1
6.42667	-70	-44	-57	-68	8	-50	-52	-46	-52	26													6.42667	-29	-2	13	-32	-17	34	24	-37	41	2
6.432	-71	-43	-56	-68	10	-47	-56	-51	-53	26													6.432	-30	0	14	-35	-13	35	24	-37	41	-1
6.43733	-73	-42	-57	-69	10	-54	-55	-48	-50	29													6.43733	-30	1	16	-31	-11	40	26	-36	36	-4
6.44267	-73	-43	-63	-69	8	-51	-60	-47	-48	24													6.44267	-36	-4	14	-36	-15	37	28	-37	39	-6
6.448	-72	-41	-58	-74	12	-52	-57	-49	-51	22													6.448	-34	-6	12	-37	-14	31	24	-39	39	-9
6.45333	-71	-42	-61	-74	13	-55	-56	-48	-52	21													6.45333	-32	-5	14	-31	-9	31	23	-39	39	-6
6.45867	-66	-39	-56	-73	14	-53	-58	-48	-53	22													6.45867	-32	-6	13	-34	-11	31	24	-41	37	-4
6.464	-66	-44	-57	-76	13	-51	-56	-50	-54	21													6.464	-32	-11	17	-37	-10	30	23	-40	38	-8
6.46933	-68	-42	-60	-77	11	-51	-58	-52	-55	20													6.46933	-29	-11	12	-41	-11	31	22	-45	37	-6
6.47467	-71	-43	-55	-73	10	-49	-56	-47	-53	19													6.47467	-30	-10	10	-43	-13	32	20	-48	37	-3
6.48	-72	-40	-59	-75	10	-53	-57	-48	-57	17													6.48	-31	-8	10	-41	-17	37	21	-43	38	-6
6.48533	-71	-43	-59	-78	10	-56	-58	-52	-54	18													6.48533	-34	-9	11	-46	-15	33	16	-46	40	-4
6.49067	-71	-40	-63	-75	9	-57	-57	-51	-56	19													6.49067	-40	-11	10	-44	-14	32	15	-48	40	-9
6.496	-73	-42	-60	-71	7	-56	-59	-51	-50	17													6.496	-38	-9	7	-44	-10	32	16	-46	36	-16
6.50133	-76	-46	-61	-76	6	-57	-60	-52	-51	16													6.50133	-39	-11	5	-42	-9	29	17	-48	36	-15
6.50667	-75	-46	-61	-75	6	-56	-59	-49	-51	19													6.50667	-41	-10	8	-43	-9	30	17	-50	38	-10
6.512	-76	-44	-63	-75	2	-55	-62	-52	-54	20													6.512	-38	-7	6	-45	-9	33	17	-50	34	-12
6.51733	-73	-46	-63	-75	6	-58	-62	-56	-57	18													6.51733	-36	-11	8	-49	-9	26	21	-45	35	-11
6.52267	-78	-46	-59	-70	5	-55	-61	-58	-62	14													6.52267	-36	-11	5	-47	-11	28	19	-50	35	-11
6.528	-83	-46	-62	-73	7	-58	-60	-54	-59	19													6.528	-37	-11	6	-48	-6	28	20	-53	36	-15
6.53333	-76	-46	-59	-74	9	-57	-61	-53	-56	15													6.53333	-39	-13	8	-46	-3	27	16	-52	35	-10
6.53867	-76	-43	-61	-76	8	-56	-62	-51	-59	13													6.53867	-42	-17	9	-47	-11	25	15	-51	31	-12
6.544	-78	-49	-59	-79	8	-53	-59	-46	-60	10													6.544	-40	-15	10	-50	-10	28	12	-50	31	-9
6.54933	-76	-49	-60	-73	7	-57	-63	-45	-59	12													6.54933	-39	-14	9	-52	-11	29	10	-51	35	-7
6.55467	-77	-49	-60	-73	9	-55	-61	-45	-60	15													6.55467	-42	-10	5	-53	-12	28	11	-51	33	-12
6.56	-76	-45	-60	-80	8	-55	-61	-47	-57	11													6.56	-44	-17	4	-52	-7	31	14	-58	29	-15
6.56533	-73	-45	-62	-74	5	-56	-64	-51	-52	14													6.56533	-47	-19	2	-51	-7	35	14	-59	31	-12
6.57067	-73	-45	-63	-73	7	-58	-65	-51	-56	11													6.57067	-45	-15	5	-52	-7	31	13	-56	31	-13
6.576	-75	-49	-62	-74	7	-63	-66	-55	-57	11													6.576	-45	-15	5	-52	-4	25	12	-53	32	-13
6.58133	-72	-47	-61	-75	9	-57	-68	-52	-58	11													6.58133	-45	-20	3	-52	-7	24	15	-56	32	-13
6.58667	-74	-46	-63	-75	9	-61	-62	-51	-60	13													6.58667	-46	-19	-1	-49	-10	25	15	-55	31	-13
6.592	-78	-47	-65	-68	9	-58	-66	-53	-58	8													6.592	-46	-21	0	-51	-10	29	15	-56	35	-14
6.59733	-79	-41	-64	-72	3	-61	-64	-50	-64	13													6.59733	-45	-18	3	-55	-11	30	11	-55	31	-14
6.60267	-80	-45	-64	-71	4	-58	-64	-53	-64	8													6.60267	-47	-19	4	-56	-8	27	11	-54	29	-12
6.608	-84	-41	-63	-67	6	-59	-66	-52	-61	10													6.608	-48	-24	0	-55	-11	20	9	-56	32	-10
6.61333	-86	-43	-68	-67	5	-56	-65	-51	-60	9													6.61333	-46	-21	-4	-57	-7	22	9	-51	32	-13
6.61867	-81	-44	-63	-65	7	-54	-67	-55	-56	9													6.61867	-47	-22	-4	-55	-8	25	10	-52	30	-13
6.624	-80	-43	-63	-65	9	-60	-67	-58	-57	14													6.624	-47	-22	-1	-54	-11	25	15	-53	26	-14
6.62933	-83	-43	-64	-69	6	-59	-68	-56	-61	17													6.62933	-49	-23	1	-54	-5	25	15	-57	31	-14
6.63467	-84	-40	-63	-70	7	-63	-68	-50	-58	13													6.63467	-53	-22	-2	-57	-9	22	11	-56	31	-14
6.64	-82	-41	-66	-67	8	-62	-67	-53	-59	12													6.64	-51	-25	0	-56	-10	23	13	-55	31	-15
6.64533	-79	-41	-70	-68	8	-58	-68	-50	-62	10													6.64533	-53	-23	3	-52	-2	21	13	-57	29	-19
6.65067	-79	-43	-66	-66	7	-56	-63	-48	-60	11													6.65067	-55	-21	0	-53	-8	21	10	-58	29	-15
6.656	-80	-40	-68	-64	10	-53	-62	-49	-57	11													6.656	-53	-22	1	-56	-11	21	11	-56	31	-18
6.66133	-77	-42	-66	-66	4	-58	-63	-48	-57	14													6.66133	-49	-23	-1	-58	-10	21	13	-55	32	-18
6.66667	-79	-46	-66	-64	9	-55	-65	-49	-53	14													6.66667	-47	-26	-2	-59	-8	23	12	-61	28	-19
6.672	-83	-40	-66	-65	11	-60	-60	-50	-54	12													6.672	-45	-22	-1	-56	-7	16	14	-62	32	-17
6.67733	-82	-41	-64	-68	9	-57	-60	-52	-52	11													6.67733	-42	-22	0	-55	-9	18	11	-62	33	-12
6.68267	-84	-39	-64	-65	13	-52	-56	-48	-52	11													6.68267	-44	-28	-5	-54	-11	19	11	-61	31	-17
6.688	-80	-34	-64	-63	15	-52	-57	-50	-47	15													6.688	-46	-30	-6	-61	-11	23	12	-59	31	-14
6.69333	-79	-35	-61	-58	17	-53	-54	-48	-47	14													6.69333	-46	-30	-4	-57	-14	22	15	-59	34	-19
6.69867	-79	-39	-63	-58	17	-54	-54	-44	-45	18													6.69867	-48	-30	-5	-56	-14	20	11	-62	37	-16
6.704	-78	-31	-63	-58	22	-49	-52	-44	-41	20													6.704	-49	-32	-4	-56	-16	19	11	-60	34	-14
6.70933	-79	-28	-60	-57	22	-49	-50	-44	-46	20													6.70933	-48	-32	0	-54	-14	17	10	-61	33	-17
6.71467	-73	-30	-57	-56	26	-44	-44	-38	-42	24													6.71467	-49	-34	2	-58	-15	14	14	-60	33	-13
6.72	-74	-26	-54	-50	27	-38	-44	-34	-38	28													6.72	-55	-34	0	-53	-14	15	11	-56	32	-10
6.72533	-70	-29	-53	-47	31	-37	-42	-29	-34	32													6.72533	-52	-33	-2	-55	-14	16	12	-59	33	-11
6.73067	-67	-18	-50	-47	38	-34	-33	-25	-29	45													6.73067	-46	-34	3	-57	-15	21	11	-54	35	-10
6.736	-67	-10	-46	-44	42	-32	-28	-20	-24	45													6.736	-46	-32	0	-58	-13	16	8	-59	36	-16
6.74133	-61	-8	-43	-39	45	-26	-26	-14	-15	57													6.74133	-50	-32	-2	-55	-9	15	6	-60	42	-12
6.74667	-56	-3	-41	-32	52	-23	-17	-10	-7	60													6.74667	-50	-36	-4	-60	-13	13	10	-57	42	-12
6.752	-50	3	-33	-23	55	-19	-11	-3	4	68													6.752	-48	-34	-3	-61	-17	15	8	-55	36	-14
6.75733	-41	11	-28	-20	58	-9	3	5	12	81													6.75733	-50	-30	-6	-61	-16	12	11	-59	36	-11
6.76267	-36	22	-24	-11	68	-2	13	19	21	94													6.76267	-49	-31	-7	-58	-13	12	12	-57	36	-12
6.768	-29	30	-15	-2	82	4	24	30	37	110													6.768	-46	-31	-8	-54	-11	13	10	-59	42	-8
6.77333	-18	44	-5	8	94	19	36	44	49	124													6.77333	-45	-29	-5	-53	-8	16	11	-58	41	-10
6.77867	-12	53	7	23	107	30	51	55	63	142													6.77867	-46	-27	-6	-54	-9	17	8	-54	39	-5
6.784	4	70	16	37	120	42	64	68	81	159													6.784	-50	-28	-7	-57	-14	11	12	-51	42	-4
6.78933	22	83	30	49	138	57	81	88	98	179													6.78933	-46	-30	-5	-53	-12	15	15	-52	48	-5
6.79467	32	98	39	67	153	70	101	107	115	203													6.79467	-44	-29	0	-53	-11	14	15	-54	51	-3
6.8	49	120	58	87	172	87	122	129	134	223													6.8	-48	-28	-6	-49	-14	11	16	-48	51	-3
6.80533	66	143	74	111	195	109	149	145	158	250													6.80533	-48	-29	-8	-47	-16	12	18	-45	54	1
6.81067	81	164	98	138	217	130	170	171	187	277													6.81067	-49	-32	-7	-47	-17	11	17	-43	54	-2
6.816	101	190	120	158	241	150	195	200	212	304													6.816	-48	-28	-9	-47	-15	9	14	-38	54	-2
6.82133	128	215	143	186	266	173	227	224	239	335													6.82133	-49	-29	-6	-45	-15	10	15	-37	59	-4
6.82667	158	238	167	214	290	198	254	251	272	368													6.82667	-49	-23	-4	-38	-11	9	18	-37	58	0
6.832	182	265	188	248	323	229	286	283	306	401													6.832	-46	-25	-4	-45	-14	11	15	-36	56	0
6.83733	206	292	215	284	352	254	318	316	338	437													6.83733	-45	-28	-6	-40	-14	9	16	-34	59	-2
6.84267	238	320	246	318	385	282	354	344	372	475													6.84267	-46	-26	-6	-38	-14	12	24	-26	60	3
6.848	271	346	278	350	418	312	392	375	404	512													6.848	-44	-26	-6	-36	-13	11	24	-28	61	2
6.85333	305	380	310	392	452	344	425	406	439	549													6.85333	-46	-24	-6	-32	-10	9	27	-31	66	2
6.85867	334	418	342	429	484	376	460	442	476	581													6.85867	-39	-23	-7	-30	-12	10	23	-29	67	3
6.864	366	447	376	467	520	411	503	472	514	621													6.864	-42	-24	-10	-31	-9	6	30	-27	66	6
6.86933	398	479	412	507	552	447	537	504	548	659													6.86933	-49	-21	-7	-29	-12	5	32	-24	71	4
6.87467	433	509	446	551	591	478	575	533	582	698													6.87467	-51	-18	-6	-27	-8	6	37	-22	75	6
6.88	467	540	481	588	631	511	610	566	618	734													6.88	-50	-19	-9	-22	-8	6	36	-17	79	6
6.88533	494	566	518	625	659	546	641	599	650	763													6.88533	-47	-18	-6	-18	-12	7	34	-17	80	8
6.89067	529	595	554	669	692	583	676	624	678	793													6.89067	-46	-18	-7	-17	-12	12	32	-14	83	8
6.896	561	625	589	704	728	614	708	655	710	822													6.896	-46	-19	-6	-18	-15	4	37	-14	84	9
6.90133	595	650	625	741	759	647	742	681	737	851													6.90133	-51	-15	-8	-14	-15	5	37	-14	85	9
6.90667	626	674	656	775	785	684	769	705	764	880													6.90667	-54	-15	-9	-10	-14	1	41	-11	85	10
6.912	655	699	689	808	813	709	797	725	785	906													6.912	-57	-17	-9	-4	-9	-2	41	-7	84	8
6.91733	683	720	716	838	841	734	819	743	811	933													6.91733	-53	-19	-6	-7	-14	-3	45	-4	91	9
6.92267	712	737	745	869	862	762	842	759	828	948													6.92267	-55	-19	-9	-6	-10	-1	48	-4	90	10
6.928	732	754	773	894	879	785	866	779	846	969													6.928	-57	-15	-9	-9	-10	-2	50	1	96	8
6.93333	754	772	801	917	896	809	885	790	859	981													6.93333	-58	-17	-6	-4	-12	-5	45	2	96	9
6.93867	770	783	820	934	911	830	901	797	868	996													6.93867	-63	-21	-8	-1	-12	-3	50	4	97	10
6.944	786	795	839	948	925	847	911	808	874	1002													6.944	-68	-24	-4	-1	-13	-5	50	8	99	8
6.94933	798	800	860	960	933	861	921	812	884	1003													6.94933	-71	-23	-7	1	-11	-6	55	11	101	9
6.95467	810	810	872	974	941	867	928	811	883	1008													6.95467	-72	-23	-5	-2	-12	-9	52	12	103	2
6.96	823	816	886	981	939	880	931	812	888	1013													6.96	-76	-23	-6	-2	-7	-6	54	12	105	-1
6.96533	826	817	890	986	941	888	935	811	887	1010													6.96533	-77	-24	-9	-3	-10	-6	54	15	107	0
6.97067	833	813	897	988	938	892	938	808	883	1006													6.97067	-80	-28	-2	-2	-8	-8	58	16	105	2
6.976	835	814	901	986	938	898	930	804	876	999													6.976	-81	-28	-3	-1	-11	-6	63	20	107	1
6.98133	833	808	905	979	936	901	928	797	867	993													6.98133	-80	-29	-4	-3	-11	-9	62	23	108	1
6.98667	828	808	904	973	930	898	917	791	858	978													6.98667	-88	-30	-7	-1	-13	-9	61	30	108	1
6.992	828	805	900	966	917	897	913	778	844	971													6.992	-88	-32	-6	-2	-11	-11	68	35	109	-4
6.99733	821	793	891	955	906	895	903	762	834	959													6.99733	-97	-33	-11	-6	-12	-7	72	38	114	-6
7.00267	816	781	883	943	895	883	890	752	824	940													7.00267	-99	-33	-10	-1	-10	-5	75	44	115	-5
7.008	804	776	878	930	881	873	879	741	807	932													7.008	-101	-40	-15	-5	-12	-4	82	50	119	-3
7.01333	791	766	864	916	864	866	865	728	788	919													7.01333	-103	-41	-12	-6	-14	-2	83	57	121	-6
7.01867	781	752	850	902	848	849	854	714	776	905													7.01867	-104	-44	-14	-10	-13	1	89	67	123	-1
7.024	774	740	839	882	833	837	837	701	759	887													7.024	-110	-45	-12	-9	-11	-1	98	80	123	-2
7.02933	758	728	824	861	816	827	824	686	745	866													7.02933	-114	-50	-14	-12	-9	2	103	92	125	-2
7.03467	748	713	808	841	797	813	809	670	727	850													7.03467	-117	-47	-17	-8	-13	8	108	108	134	1
7.04	735	699	794	825	780	796	794	656	706	835													7.04	-117	-47	-15	-12	-10	17	117	121	142	6
7.04533	719	688	778	805	759	779	776	641	688	822													7.04533	-120	-50	-15	-11	-13	26	129	140	149	12
7.05067	702	675	754	786	740	766	758	626	671	802													7.05067	-124	-53	-19	-14	-14	37	142	166	157	15
7.056	685	662	736	766	723	752	740	610	656	790													7.056	-130	-55	-18	-13	-15	46	151	189	164	17
7.06133	668	653	719	749	706	736	725	593	639	771													7.06133	-130	-57	-20	-11	-10	60	171	216	179	31
7.06667	655	636	704	731	685	721	710	580	627	753													7.06667	-131	-59	-19	-13	-14	73	191	250	194	38
7.072	645	626	692	708	668	703	697	568	611	743													7.072	-131	-59	-18	-17	-12	97	210	281	212	50
7.07733	629	616	673	688	650	687	683	557	597	727													7.07733	-133	-61	-19	-17	-12	121	232	322	232	61
7.08267	615	602	659	670	635	670	673	544	581	713													7.08267	-139	-60	-23	-17	-12	147	259	367	253	82
7.088	601	589	640	654	616	655	656	533	566	698													7.088	-142	-61	-20	-15	-10	177	292	416	282	98
7.09333	590	580	626	640	603	640	641	522	552	686													7.09333	-138	-62	-20	-20	-13	216	328	471	309	126
7.09867	581	566	612	620	594	622	631	508	542	677													7.09867	-142	-60	-17	-13	-18	256	365	539	344	154
7.104	565	560	596	602	579	610	621	494	532	666													7.104	-145	-60	-20	-16	-16	304	416	610	389	186
7.10933	556	549	580	590	560	591	606	486	518	652													7.10933	-144	-62	-16	-14	-14	359	464	690	438	229
7.11467	550	538	569	579	546	579	594	477	505	637													7.11467	-141	-64	-17	-14	-16	423	528	781	496	275
7.12	542	534	554	563	531	569	584	473	495	626													7.12	-145	-64	-18	-17	-13	498	594	881	564	328
7.12533	532	527	543	555	522	555	572	463	485	618													7.12533	-144	-64	-19	-18	-12	585	675	1000	643	391
7.13067	520	523	533	543	508	544	565	461	475	612													7.13067	-148	-60	-17	-14	-8	681	768	1125	732	470
7.136	507	523	520	532	498	533	555	455	469	607													7.136	-150	-60	-12	-14	-10	788	871	1265	832	558
7.14133	505	520	509	524	494	526	553	446	462	600													7.14133	-142	-55	-8	-11	-11	912	986	1428	950	655
7.14667	501	517	503	518	490	518	548	444	452	596													7.14667	-138	-53	-6	-10	-11	1054	1117	1606	1082	777
7.152	501	514	493	510	478	518	544	444	447	593													7.152	-141	-51	-1	-9	-7	1213	1258	1809	1236	910
7.15733	493	514	488	504	477	511	542	441	445	592													7.15733	-140	-50	-3	-7	-6	1396	1423	2029	1408	1067
7.16267	493	515	489	502	476	505	539	446	445	594													7.16267	-139	-48	4	-1	-5	1600	1598	2279	1604	1240
7.168	492	530	486	499	472	505	538	452	443	594													7.168	-134	-41	10	0	0	1824	1801	2558	1819	1440
7.17333	492	533	487	497	476	508	543	455	443	600													7.17333	-131	-32	17	4	7	2080	2027	2867	2063	1661
7.17867	493	541	490	504	472	514	546	459	446	605													7.17867	-124	-26	22	13	12	2363	2269	3213	2336	1914
7.184	502	556	492	509	476	519	555	470	454	616													7.184	-114	-20	30	21	18	2679	2538	3590	2638	2191
7.18933	507	570	495	518	487	526	565	483	458	632													7.18933	-97	-9	40	31	21	3023	2831	4006	2976	2501
7.19467	516	596	505	530	498	549	582	499	468	648													7.19467	-89	0	56	39	33	3400	3156	4459	3343	2849
7.2	533	619	518	544	510	564	595	522	482	670													7.2	-72	15	74	50	45	3821	3507	4964	3745	3227
7.20533	554	655	531	561	528	590	623	541	501	695													7.20533	-54	32	92	67	61	4270	3880	5503	4187	3639
7.21067	569	696	550	585	549	626	655	569	531	729													7.21067	-25	52	114	85	78	4763	4288	6092	4667	4090
7.216	592	737	583	612	572	666	691	602	561	767													7.216	2	74	140	105	97	5293	4724	6722	5179	4579
7.22133	626	788	615	649	602	715	737	638	602	815													7.22133	30	100	167	128	117	5864	5183	7398	5728	5100
7.22667	660	846	651	691	639	771	789	684	646	874													7.22667	69	121	206	153	144	6468	5674	8122	6317	5660
7.232	706	917	694	740	683	842	846	737	694	933													7.232	112	158	256	188	176	7111	6194	8886	6940	6257
7.23733	758	999	746	798	735	921	918	797	749	1009													7.23733	161	199	301	222	208	7787	6738	9693	7595	6886
7.24267	819	1091	803	862	795	1008	999	866	817	1099													7.24267	218	244	353	263	249	8492	7300	10539	8283	7540
7.248	892	1192	875	935	855	1111	1091	939	896	1197													7.248	287	298	416	311	296	9229	7882	11415	9000	8225
7.25333	971	1299	948	1024	928	1232	1197	1027	981	1310													7.25333	363	353	487	367	344	9992	8476	12327	9741	8928
7.25867	1068	1428	1033	1119	1012	1360	1313	1119	1085	1435													7.25867	448	417	566	427	398	10772	9083	13259	10496	9649
7.264	1168	1570	1125	1221	1105	1505	1445	1224	1204	1570													7.264	535	488	656	493	460	11566	9696	14206	11267	10389
7.26933	1281	1724	1232	1339	1211	1673	1592	1341	1330	1722													7.26933	637	566	751	566	530	12366	10319	15158	12046	11128
7.27467	1406	1891	1339	1467	1323	1849	1754	1464	1466	1889													7.27467	751	652	853	642	610	13173	10929	16118	12825	11870
7.28	1543	2069	1466	1606	1448	2045	1925	1596	1612	2069													7.28	873	740	972	727	698	13973	11535	17072	13597	12603
7.28533	1697	2264	1602	1757	1579	2256	2112	1738	1774	2263													7.28533	1007	847	1097	826	783	14751	12120	18011	14356	13322
7.29067	1855	2471	1746	1915	1723	2484	2318	1894	1951	2478													7.29067	1156	954	1237	928	883	15508	12690	18916	15097	14015
7.296	2027	2686	1895	2086	1874	2726	2533	2059	2135	2696													7.296	1310	1073	1382	1046	987	16242	13232	19788	15807	14683
7.30133	2210	2912	2052	2264	2033	2981	2758	2228	2327	2937													7.30133	1474	1192	1537	1157	1095	16939	13741	20618	16482	15316
7.30667	2409	3146	2217	2449	2201	3248	3003	2405	2532	3178													7.30667	1642	1320	1698	1280	1209	17587	14213	21395	17115	15900
7.312	2612	3389	2388	2643	2376	3525	3249	2592	2742	3434													7.312	1820	1461	1867	1401	1328	18187	14643	22109	17699	16445
7.31733	2826	3637	2571	2842	2551	3813	3510	2780	2966	3700													7.31733	2008	1600	2045	1533	1448	18722	15026	22756	18222	16934
7.32267	3041	3890	2748	3044	2728	4101	3775	2976	3191	3974													7.32267	2197	1741	2223	1662	1576	19197	15363	23331	18689	17358
7.328	3262	4141	2934	3247	2911	4399	4047	3170	3421	4252													7.328	2396	1886	2407	1800	1702	19607	15641	23821	19090	17715
7.33333	3488	4397	3116	3452	3098	4703	4319	3365	3652	4529													7.33333	2596	2036	2590	1931	1832	19948	15865	24225	19421	18014
7.33867	3712	4648	3299	3658	3280	5003	4592	3562	3883	4811													7.33867	2790	2182	2777	2065	1959	20208	16026	24533	19678	18241
7.344	3943	4901	3476	3868	3458	5300	4864	3753	4111	5088													7.344	2986	2335	2962	2205	2088	20394	16132	24764	19867	18403
7.34933	4163	5147	3651	4063	3637	5599	5130	3940	4337	5359													7.34933	3177	2478	3149	2337	2213	20511	16185	24894	19980	18493
7.35467	4381	5379	3829	4254	3814	5881	5390	4122	4557	5624													7.35467	3368	2618	3326	2464	2334	20546	16179	24936	20021	18521
7.36	4600	5602	3992	4439	3983	6158	5644	4305	4770	5881													7.36	3558	2759	3506	2593	2451	20508	16116	24883	19990	18474
7.36533	4802	5817	4150	4616	4144	6427	5893	4475	4970	6128													7.36533	3737	2892	3674	2714	2567	20397	15998	24746	19891	18365
7.37067	4999	6020	4305	4781	4294	6679	6125	4634	5167	6368													7.37067	3907	3014	3835	2831	2676	20225	15836	24532	19726	18189
7.376	5189	6208	4450	4942	4435	6919	6345	4781	5349	6589													7.376	4067	3132	3985	2937	2778	19986	15621	24235	19498	17957
7.38133	5369	6387	4582	5087	4568	7137	6554	4921	5521	6801													7.38133	4222	3244	4129	3038	2874	19689	15362	23870	19215	17679
7.38667	5532	6554	4703	5222	4689	7347	6751	5052	5678	6997													7.38667	4359	3346	4265	3133	2964	19336	15073	23441	18877	17356
7.392	5683	6703	4816	5343	4800	7539	6930	5173	5822	7180													7.392	4489	3442	4385	3224	3045	18936	14743	22950	18496	16993
7.39733	5824	6840	4914	5458	4903	7709	7090	5281	5957	7345													7.39733	4608	3527	4500	3306	3119	18502	14390	22409	18068	16590
7.40267	5950	6958	5003	5557	4990	7862	7239	5380	6072	7498													7.40267	4711	3601	4599	3374	3182	18030	14012	21832	17614	16161
7.408	6064	7065	5080	5640	5072	8004	7370	5465	6176	7625													7.408	4808	3669	4693	3435	3237	17528	13615	21217	17130	15709
7.41333	6164	7154	5151	5718	5146	8122	7489	5539	6268	7747													7.41333	4894	3727	4773	3488	3288	17005	13206	20573	16623	15234
7.41867	6256	7230	5208	5784	5206	8231	7589	5603	6349	7848													7.41867	4965	3774	4846	3534	3333	16465	12784	19906	16096	14746
7.424	6336	7301	5259	5839	5255	8323	7679	5660	6415	7937													7.424	5026	3816	4910	3578	3374	15917	12354	19230	15563	14250
7.42933	6403	7355	5301	5889	5301	8397	7757	5709	6473	8015													7.42933	5079	3855	4965	3617	3405	15364	11927	18544	15023	13760
7.43467	6460	7413	5333	5923	5331	8465	7827	5747	6524	8080													7.43467	5125	3883	5008	3649	3434	14814	11496	17858	14485	13268
7.44	6509	7454	5362	5955	5362	8515	7882	5783	6566	8135													7.44	5166	3909	5048	3673	3456	14267	11073	17175	13948	12780
7.44533	6552	7484	5388	5984	5386	8560	7933	5809	6599	8185													7.44533	5193	3927	5079	3695	3472	13728	10659	16501	13414	12306
7.45067	6584	7512	5405	6002	5405	8598	7972	5834	6621	8224													7.45067	5220	3945	5108	3712	3490	13200	10256	15850	12896	11837
7.456	6614	7529	5418	6025	5417	8626	8001	5851	6644	8258													7.456	5243	3957	5137	3733	3501	12688	9859	15209	12390	11387
7.46133	6640	7552	5432	6036	5430	8650	8026	5869	6667	8288													7.46133	5261	3964	5158	3746	3515	12187	9475	14582	11899	10952
7.46667	6660	7572	5445	6043	5443	8666	8056	5883	6685	8314													7.46667	5279	3966	5177	3759	3522	11708	9111	13983	11426	10540
7.472	6678	7590	5450	6059	5454	8682	8079	5892	6699	8338													7.472	5289	3971	5198	3768	3532	11250	8767	13405	10986	10151
7.47733	6698	7609	5457	6064	5464	8699	8098	5905	6707	8361													7.47733	5304	3975	5215	3779	3540	10816	8435	12859	10554	9766
7.48267	6710	7629	5466	6080	5476	8719	8118	5919	6721	8381													7.48267	5315	3985	5232	3790	3548	10404	8124	12338	10145	9414
7.488	6727	7650	5473	6087	5486	8736	8144	5937	6733	8408													7.488	5329	3990	5254	3805	3557	10018	7828	11844	9763	9075
7.49333	6746	7673	5490	6100	5499	8754	8169	5950	6744	8431													7.49333	5342	3994	5272	3819	3569	9653	7552	11378	9398	8764
7.49867	6768	7700	5500	6121	5511	8778	8197	5973	6766	8462													7.49867	5360	4003	5292	3841	3579	9308	7294	10941	9049	8473
7.504	6786	7727	5512	6138	5533	8811	8227	5994	6785	8497													7.504	5383	4018	5321	3857	3595	8989	7056	10528	8733	8207
7.50933	6813	7763	5533	6161	5551	8843	8265	6018	6810	8539													7.50933	5407	4033	5353	3875	3614	8690	6830	10142	8434	7953
7.51467	6843	7800	5556	6190	5571	8879	8303	6053	6837	8575													7.51467	5435	4045	5386	3903	3630	8415	6625	9781	8161	7725
7.52	6873	7845	5583	6221	5600	8920	8345	6085	6872	8624													7.52	5469	4058	5421	3931	3653	8157	6432	9447	7904	7514
7.52533	6906	7897	5610	6262	5634	8968	8403	6120	6914	8675													7.52533	5505	4079	5464	3956	3676	7920	6259	9141	7668	7327
7.53067	6946	7955	5641	6298	5671	9026	8462	6158	6958	8734													7.53067	5541	4107	5504	3988	3703	7700	6102	8856	7450	7151
7.536	6993	8017	5681	6341	5708	9084	8527	6204	7001	8803													7.536	5589	4131	5553	4021	3734	7507	5957	8586	7251	6993
7.54133	7044	8081	5717	6391	5755	9152	8594	6255	7051	8871													7.54133	5637	4161	5605	4067	3768	7324	5825	8344	7064	6852
7.54667	7098	8151	5764	6443	5801	9228	8672	6312	7112	8953													7.54667	5689	4194	5662	4105	3803	7158	5708	8120	6899	6719
7.552	7162	8231	5812	6506	5851	9316	8752	6368	7173	9037													7.552	5742	4231	5726	4149	3838	7011	5602	7910	6749	6607
7.55733	7230	8316	5867	6568	5907	9403	8846	6436	7239	9126													7.55733	5802	4270	5792	4195	3877	6877	5510	7722	6612	6504
7.56267	7299	8406	5924	6639	5968	9498	8941	6500	7317	9229													7.56267	5868	4311	5860	4248	3919	6752	5427	7553	6491	6424
7.568	7371	8503	5987	6712	6034	9601	9037	6572	7403	9331													7.568	5938	4360	5935	4306	3973	6646	5346	7397	6380	6347
7.57333	7456	8605	6054	6790	6104	9715	9149	6650	7487	9445													7.57333	6014	4410	6010	4361	4020	6555	5286	7251	6281	6286
7.57867	7539	8715	6117	6875	6178	9830	9268	6735	7577	9559													7.57867	6092	4467	6093	4420	4071	6472	5236	7126	6191	6234
7.584	7633	8826	6196	6961	6255	9949	9388	6823	7674	9684													7.584	6179	4523	6177	4483	4129	6399	5195	7015	6115	6190
7.58933	7727	8949	6271	7054	6337	10082	9516	6908	7777	9810													7.58933	6264	4577	6271	4548	4186	6341	5159	6915	6048	6161
7.59467	7829	9075	6353	7148	6421	10218	9655	7006	7883	9945													7.59467	6359	4641	6366	4615	4248	6288	5127	6819	5997	6139
7.6	7934	9200	6442	7246	6511	10362	9791	7104	7993	10089													7.6	6453	4705	6466	4689	4309	6248	5102	6737	5947	6120
7.60533	8046	9332	6530	7351	6598	10511	9938	7205	8108	10243													7.60533	6548	4772	6568	4761	4377	6211	5090	6667	5909	6115
7.61067	8156	9470	6623	7457	6700	10670	10093	7313	8233	10394													7.61067	6655	4839	6675	4834	4443	6194	5080	6610	5879	6116
7.616	8275	9614	6717	7576	6794	10829	10249	7425	8361	10551													7.616	6759	4913	6783	4916	4517	6171	5079	6559	5856	6126
7.62133	8396	9757	6814	7689	6900	10991	10410	7538	8490	10716													7.62133	6871	4991	6894	4995	4586	6160	5081	6517	5840	6140
7.62667	8523	9909	6917	7807	7007	11163	10582	7660	8622	10888													7.62667	6980	5069	7012	5080	4664	6160	5095	6483	5834	6162
7.632	8649	10070	7022	7932	7119	11340	10753	7776	8761	11059													7.632	7100	5151	7131	5170	4736	6165	5109	6459	5830	6195
7.63733	8786	10235	7128	8056	7233	11524	10936	7901	8902	11242													7.63733	7222	5238	7250	5255	4817	6176	5131	6438	5831	6233
7.64267	8925	10398	7242	8186	7346	11713	11117	8029	9045	11426													7.64267	7347	5323	7373	5345	4894	6200	5160	6427	5842	6278
7.648	9068	10567	7359	8321	7465	11901	11308	8159	9195	11616													7.648	7471	5408	7500	5440	4980	6219	5191	6421	5858	6331
7.65333	9211	10738	7469	8456	7584	12097	11498	8294	9349	11809													7.65333	7598	5497	7630	5539	5066	6245	5229	6422	5878	6378
7.65867	9353	10914	7588	8594	7705	12295	11696	8429	9508	12011													7.65867	7734	5588	7768	5634	5153	6282	5269	6434	5906	6431
7.664	9506	11092	7713	8739	7836	12500	11895	8566	9673	12210													7.664	7868	5685	7904	5733	5241	6327	5315	6450	5942	6505
7.66933	9660	11274	7839	8886	7963	12706	12101	8710	9832	12418													7.66933	8007	5777	8043	5838	5334	6372	5370	6466	5979	6576
7.67467	9817	11461	7969	9037	8095	12919	12312	8857	9998	12629													7.67467	8147	5875	8185	5943	5417	6420	5424	6493	6022	6654
7.68	9976	11651	8100	9185	8228	13136	12528	9006	10169	12845													7.68	8291	5975	8325	6045	5508	6475	5486	6528	6067	6732
7.68533	10141	11844	8229	9338	8366	13361	12744	9156	10343	13061													7.68533	8437	6071	8473	6150	5605	6541	5551	6567	6121	6821
7.69067	10307	12041	8364	9496	8509	13584	12966	9308	10517	13277													7.69067	8586	6174	8625	6259	5703	6609	5616	6607	6179	6913
7.696	10476	12239	8500	9652	8654	13807	13190	9461	10692	13505													7.696	8736	6279	8777	6374	5803	6685	5690	6658	6242	7009
7.70133	10644	12439	8636	9809	8796	14040	13416	9615	10876	13733													7.70133	8881	6390	8932	6483	5901	6760	5767	6706	6313	7110
7.70667	10814	12647	8775	9973	8943	14274	13646	9773	11057	13966													7.70667	9038	6499	9087	6598	6004	6841	5846	6763	6381	7215
7.712	10991	12850	8911	10136	9091	14511	13883	9939	11245	14205													7.712	9197	6604	9246	6717	6108	6923	5932	6828	6456	7324
7.71733	11172	13060	9055	10299	9234	14750	14125	10102	11432	14447													7.71733	9355	6718	9405	6837	6210	7012	6022	6899	6533	7441
7.72267	11351	13268	9200	10472	9385	14996	14358	10264	11621	14686													7.72267	9513	6827	9567	6948	6315	7110	6112	6971	6621	7562
7.728	11534	13480	9347	10639	9532	15241	14601	10432	11817	14930													7.728	9681	6943	9727	7067	6423	7204	6208	7048	6708	7686
7.73333	11714	13702	9497	10805	9688	15486	14847	10598	12012	15177													7.73333	9841	7056	9894	7186	6522	7312	6307	7134	6792	7820
7.73867	11900	13917	9643	10982	9844	15737	15092	10769	12203	15429													7.73867	10007	7171	10060	7312	6632	7418	6406	7224	6890	7946
7.744	12088	14130	9789	11152	9998	15986	15343	10944	12400	15677													7.744	10175	7288	10225	7435	6743	7531	6511	7315	6994	8085
7.74933	12267	14349	9942	11334	10156	16241	15593	11112	12601	15931													7.74933	10343	7404	10396	7560	6853	7644	6622	7410	7100	8225
7.75467	12461	14566	10090	11506	10317	16498	15844	11284	12799	16184													7.75467	10513	7521	10566	7685	6960	7764	6735	7509	7206	8370
7.76	12646	14783	10243	11682	10475	16752	16100	11460	12999	16439													7.76	10686	7640	10740	7808	7071	7887	6851	7616	7313	8518
7.76533	12835	15007	10395	11861	10634	17010	16360	11634	13204	16694													7.76533	10855	7762	10911	7932	7182	8013	6968	7723	7428	8670
7.77067	13025	15229	10544	12040	10794	17263	16619	11809	13409	16955													7.77067	11024	7882	11079	8058	7298	8143	7090	7831	7543	8826
7.776	13214	15449	10700	12218	10954	17524	16878	11979	13609	17214													7.776	11197	8005	11257	8186	7413	8279	7215	7945	7666	8985
7.78133	13405	15670	10851	12400	11113	17782	17130	12158	13814	17478													7.78133	11369	8128	11431	8312	7527	8411	7346	8063	7790	9150
7.78667	13593	15892	11005	12578	11274	18041	17393	12330	14015	17738													7.78667	11543	8249	11603	8441	7637	8555	7478	8189	7919	9316
7.792	13780	16110	11158	12756	11432	18298	17653	12503	14219	17995													7.792	11722	8371	11777	8572	7748	8699	7608	8317	8046	9481
7.79733	13970	16339	11304	12935	11594	18557	17911	12680	14427	18253													7.79733	11891	8494	11949	8695	7864	8850	7743	8447	8178	9652
7.80267	14160	16557	11456	13110	11753	18809	18170	12858	14630	18514													7.80267	12062	8612	12120	8823	7977	8998	7881	8580	8314	9826
7.808	14345	16779	11602	13288	11907	19069	18424	13034	14829	18773													7.808	12229	8732	12291	8947	8093	9149	8026	8718	8453	10004
7.81333	14533	16994	11757	13465	12066	19328	18679	13206	15026	19030													7.81333	12409	8856	12464	9078	8204	9295	8166	8856	8593	10182
7.81867	14715	17213	11906	13644	12225	19578	18941	13378	15229	19285													7.81867	12576	8975	12636	9205	8316	9449	8306	8999	8738	10367
7.824	14895	17426	12053	13813	12383	19828	19195	13548	15430	19539													7.824	12750	9096	12804	9331	8428	9607	8454	9144	8883	10552
7.82933	15079	17639	12201	13989	12543	20078	19443	13714	15624	19798													7.82933	12917	9217	12977	9456	8535	9770	8597	9292	9025	10737
7.83467	15255	17851	12346	14157	12693	20329	19697	13881	15820	20046													7.83467	13081	9337	13141	9578	8647	9933	8750	9441	9177	10921
7.84	15438	18059	12491	14326	12844	20575	19941	14046	16017	20297													7.84	13248	9455	13311	9700	8757	10096	8899	9594	9329	11108
7.84533	15614	18264	12633	14491	12995	20814	20192	14213	16205	20544													7.84533	13416	9569	13474	9819	8866	10264	9052	9752	9482	11298
7.85067	15790	18465	12771	14655	13141	21054	20434	14375	16393	20789													7.85067	13581	9690	13642	9939	8969	10429	9207	9906	9641	11487
7.856	15962	18665	12908	14818	13280	21288	20676	14532	16580	21027													7.856	13743	9801	13801	10060	9073	10595	9358	10068	9790	11679
7.86133	16126	18860	13038	14973	13428	21520	20911	14687	16763	21265													7.86133	13901	9915	13963	10178	9177	10774	9509	10230	9950	11871
7.86667	16294	19052	13169	15131	13567	21751	21147	14839	16941	21493													7.86667	14058	10029	14123	10295	9282	10941	9665	10390	10112	12066
7.872	16457	19239	13302	15286	13707	21972	21376	14992	17118	21721													7.872	14211	10137	14275	10407	9383	11108	9824	10551	10268	12264
7.87733	16620	19422	13425	15436	13841	22191	21600	15146	17289	21944													7.87733	14360	10246	14419	10521	9487	11283	9980	10713	10429	12457
7.88267	16773	19601	13549	15583	13971	22408	21826	15289	17462	22165													7.88267	14513	10348	14571	10630	9584	11456	10133	10875	10586	12652
7.888	16922	19774	13670	15729	14101	22615	22040	15431	17628	22375													7.888	14652	10449	14723	10739	9677	11628	10292	11044	10747	12850
7.89333	17066	19942	13782	15864	14228	22817	22245	15568	17789	22586													7.89333	14794	10551	14861	10843	9767	11797	10449	11206	10902	13040
7.89867	17205	20106	13894	15994	14350	23018	22452	15700	17941	22792													7.89867	14937	10650	14999	10941	9858	11969	10605	11372	11063	13232
7.904	17343	20263	14005	16124	14465	23205	22652	15826	18092	22990													7.904	15072	10748	15132	11045	9948	12141	10758	11541	11224	13421
7.90933	17475	20418	14113	16249	14580	23393	22844	15948	18237	23181													7.90933	15200	10841	15259	11136	10033	12309	10912	11707	11386	13606
7.91467	17604	20561	14217	16371	14686	23571	23028	16070	18380	23366													7.91467	15326	10929	15386	11231	10114	12481	11068	11870	11543	13793
7.92	17728	20704	14314	16488	14790	23740	23207	16185	18520	23546													7.92	15446	11019	15512	11321	10195	12651	11214	12035	11701	13978
7.92533	17847	20835	14403	16599	14891	23904	23379	16301	18651	23715													7.92533	15560	11104	15627	11409	10272	12818	11363	12202	11855	14163
7.93067	17954	20963	14492	16702	14990	24058	23543	16400	18772	23882													7.93067	15672	11183	15738	11496	10344	12980	11506	12363	12012	14341
7.936	18061	21079	14575	16807	15080	24208	23700	16499	18893	24038													7.936	15785	11259	15844	11577	10416	13141	11651	12520	12164	14519
7.94133	18161	21194	14652	16902	15168	24351	23854	16597	19006	24185													7.94133	15886	11330	15947	11655	10484	13300	11797	12683	12314	14695
7.94667	18256	21295	14723	16991	15247	24481	23996	16680	19110	24326													7.94667	15987	11401	16051	11722	10555	13454	11938	12840	12468	14864
7.952	18345	21396	14795	17073	15321	24606	24126	16768	19208	24455													7.952	16076	11466	16139	11790	10612	13611	12071	12996	12609	15035
7.95733	18424	21489	14861	17154	15392	24722	24258	16845	19300	24580													7.95733	16161	11527	16226	11859	10665	13763	12204	13152	12754	15195
7.96267	18498	21567	14920	17225	15457	24827	24378	16916	19383	24692													7.96267	16243	11587	16309	11921	10719	13909	12334	13304	12896	15362
7.968	18568	21642	14975	17289	15516	24925	24486	16979	19463	24798													7.968	16318	11648	16384	11978	10766	14058	12460	13454	13032	15518
7.97333	18628	21714	15018	17348	15571	25010	24585	17036	19534	24891													7.97333	16389	11697	16453	12025	10813	14197	12587	13598	13169	15667
7.97867	18687	21773	15057	17396	15619	25096	24677	17088	19599	24980													7.97867	16448	11742	16515	12076	10856	14338	12710	13738	13305	15816
7.984	18734	21821	15095	17445	15665	25168	24755	17135	19653	25061													7.984	16504	11783	16574	12127	10892	14472	12829	13880	13428	15955
7.98933	18772	21861	15128	17483	15699	25227	24827	17175	19708	25127													7.98933	16553	11821	16628	12159	10926	14597	12944	14015	13552	16090
7.99467	18806	21895	15149	17514	15728	25273	24887	17206	19741	25185													7.99467	16602	11859	16671	12197	10952	14717	13052	14148	13671	16224
8	18832	21924	15167	17540	15754	25314	24944	17230	19775	25239													8	16643	11885	16708	12227	10980	14843	13158	14269	13784	16349
8.00533	18856	21946	15186	17559	15769	25348	24987	17250	19799	25278		Calculated molecular masses of the main peak of Koetoi HA at 0 day.											8.00533	16669	11909	16740	12252	11003	14957	13258	14389	13895	16462		Calculated molecular masses of the main peak of Koetoi HA at 28 days.
8.01067	18862	21949	15191	17572	15778	25367	25019	17261	19818	25303				1	2	3	4	5	mean	Std.			8.01067	16695	11931	16767	12268	11021	15067	13353	14503	14001	16574				1	2	3	4	5	mean	Std.
8.016	18864	21949	15194	17580	15792	25380	25038	17272	19826	25325		Control	R.T. (min)	8.016	8.016	8.016	8.016	8.016					8.016	16716	11948	16784	12284	11037	15171	13440	14617	14103	16686		Control	R.T. (min)	8.032	8.032	8.02667	8.032	8.032
8.02133	18860	21942	15190	17576	15788	25381	25050	17271	19825	25336			Mol. Mass	3317.9	3317.9	3317.9	3317.9	3317.9	3317.9	0	P		8.02133	16726	11958	16802	12296	11049	15268	13522	14726	14197	16784			Mol. Mass	3223.32	3223.32	3254.59	3223.32	3223.32	3229.57	13.9844	Ttest
8.02667	18852	21924	15177	17565	15782	25370	25056	17261	19824	25338		HSAI-1	R.T. (min)	8.02133	8.02667	8.016	8.016	8.02667			0.05565		8.02667	16733	11968	16810	12305	11050	15361	13606	14828	14290	16874		HSAI-1	R.T. (min)	8.10133	8.10133	8.11733	8.10667	8.09067			1.52368e-07
8.032	18835	21898	15160	17550	15771	25350	25056	17257	19811	25329			Mol. Mass	3286.15	3254.59	3317.9	3317.9	3254.59	3286.23	31.655			8.032	16737	11972	16810	12309	11051	15449	13679	14928	14376	16961			Mol. Mass	2835.61	2835.61	2750.63	2807.08	2893.1	2824.41	51.7518
8.03733	18812	21860	15137	17530	15752	25328	25038	17231	19792	25310													8.03733	16726	11968	16799	12306	11047	15529	13751	15023	14457	17042
8.04267	18782	21820	15113	17501	15728	25282	25006	17201	19760	25279													8.04267	16712	11959	16788	12297	11037	15605	13817	15108	14535	17116
8.048	18742	21767	15083	17467	15695	25239	24971	17165	19723	25239													8.048	16693	11945	16765	12283	11023	15676	13877	15189	14604	17181
8.05333	18695	21711	15042	17423	15658	25179	24925	17127	19680	25190													8.05333	16669	11928	16736	12263	11008	15740	13925	15263	14670	17243
8.05867	18646	21643	15001	17376	15617	25109	24873	17078	19626	25134													8.05867	16633	11908	16703	12243	10986	15794	13974	15330	14726	17293
8.064	18589	21569	14944	17316	15567	25037	24808	17023	19566	25061													8.064	16594	11883	16667	12218	10965	15844	14015	15395	14781	17337
8.06933	18528	21485	14891	17257	15509	24950	24735	16966	19499	24986													8.06933	16550	11854	16619	12186	10935	15888	14055	15451	14826	17373
8.07467	18450	21391	14828	17190	15446	24856	24652	16898	19425	24895													8.07467	16499	11820	16567	12151	10899	15924	14082	15501	14868	17402
8.08	18371	21293	14763	17116	15381	24756	24557	16828	19346	24803													8.08	16441	11783	16511	12109	10862	15959	14105	15547	14905	17424
8.08533	18287	21190	14690	17034	15311	24640	24455	16749	19259	24699													8.08533	16376	11738	16447	12064	10825	15979	14126	15584	14933	17441
8.09067	18196	21075	14616	16949	15238	24518	24342	16663	19165	24581													8.09067	16310	11697	16378	12020	10780	15998	14137	15613	14952	17449
8.096	18098	20954	14533	16862	15156	24390	24223	16574	19063	24458													8.096	16232	11643	16299	11966	10730	16006	14144	15643	14967	17448
8.10133	17998	20828	14448	16763	15067	24251	24097	16480	18957	24330													8.10133	16154	11586	16217	11908	10682	16012	14147	15658	14979	17438
8.10667	17890	20692	14352	16654	14976	24103	23959	16377	18841	24188													8.10667	16066	11527	16132	11844	10624	16010	14144	15673	14984	17424
8.112	17774	20552	14259	16547	14882	23950	23813	16274	18716	24038													8.112	15972	11465	16039	11781	10566	15999	14132	15676	14977	17403
8.11733	17655	20410	14164	16436	14780	23792	23664	16160	18592	23888													8.11733	15874	11395	15941	11712	10503	15981	14110	15679	14969	17371
8.12267	17528	20255	14060	16320	14670	23624	23504	16044	18463	23725													8.12267	15770	11325	15837	11636	10435	15962	14088	15670	14957	17335
8.128	17401	20098	13951	16195	14562	23450	23336	15925	18327	23557													8.128	15662	11253	15728	11563	10361	15935	14063	15658	14934	17289
8.13333	17270	19934	13845	16067	14447	23263	23165	15802	18181	23379													8.13333	15549	11179	15619	11482	10289	15901	14027	15641	14911	17235
8.13867	17129	19766	13731	15935	14332	23080	22986	15673	18033	23196													8.13867	15431	11096	15502	11398	10213	15858	13989	15620	14880	17180
8.144	16982	19594	13608	15798	14208	22875	22799	15540	17881	23009													8.144	15310	11006	15383	11310	10132	15811	13942	15583	14844	17118
8.14933	16834	19414	13485	15655	14088	22674	22608	15401	17721	22813													8.14933	15191	10924	15257	11218	10050	15763	13893	15544	14800	17045
8.15467	16683	19235	13359	15513	13959	22469	22413	15260	17560	22614													8.15467	15057	10833	15125	11125	9967	15708	13837	15503	14747	16967
8.16	16532	19042	13229	15367	13822	22257	22209	15119	17395	22405													8.16	14925	10738	14999	11032	9881	15638	13783	15453	14693	16890
8.16533	16372	18856	13099	15217	13685	22042	21998	14973	17227	22193													8.16533	14789	10644	14859	10930	9793	15572	13719	15397	14638	16802
8.17067	16208	18660	12968	15063	13547	21822	21787	14823	17053	21981													8.17067	14648	10543	14719	10827	9704	15493	13644	15337	14572	16701
8.176	16041	18464	12834	14907	13407	21599	21570	14669	16873	21754													8.176	14503	10448	14574	10727	9613	15417	13569	15268	14502	16605
8.18133	15875	18264	12693	14749	13266	21372	21348	14513	16695	21530													8.18133	14358	10345	14433	10626	9523	15337	13492	15196	14431	16502
8.18667	15703	18059	12553	14589	13121	21142	21124	14351	16514	21304													8.18667	14208	10241	14281	10517	9419	15244	13410	15120	14346	16392
8.192	15527	17853	12414	14421	12977	20907	20895	14193	16327	21071													8.192	14062	10136	14131	10408	9320	15146	13319	15043	14265	16278
8.19733	15349	17651	12268	14255	12827	20666	20659	14029	16138	20834													8.19733	13910	10030	13980	10295	9215	15045	13229	14952	14177	16157
8.20267	15168	17438	12123	14088	12673	20425	20421	13864	15948	20590													8.20267	13750	9917	13823	10183	9116	14941	13133	14864	14080	16032
8.208	14989	17226	11976	13919	12525	20183	20186	13701	15758	20355													8.208	13597	9807	13664	10069	9014	14832	13034	14769	13988	15910
8.21333	14810	17013	11830	13750	12372	19936	19942	13533	15567	20113													8.21333	13439	9692	13509	9955	8908	14716	12931	14672	13887	15781
8.21867	14626	16798	11680	13583	12219	19687	19701	13362	15374	19866													8.21867	13282	9582	13348	9841	8807	14601	12829	14568	13784	15644
8.224	14438	16586	11534	13411	12063	19442	19455	13195	15176	19622													8.224	13118	9471	13186	9723	8701	14481	12719	14461	13681	15502
8.22933	14258	16372	11384	13242	11911	19198	19209	13030	14980	19375													8.22933	12952	9355	13020	9607	8594	14360	12605	14355	13569	15356
8.23467	14072	16152	11232	13070	11754	18941	18962	12857	14783	19125													8.23467	12784	9235	12858	9487	8491	14234	12491	14241	13457	15213
8.24	13881	15937	11083	12895	11600	18691	18715	12684	14586	18877													8.24	12620	9121	12692	9369	8380	14108	12378	14121	13341	15061
8.24533	13689	15719	10935	12717	11448	18440	18469	12512	14389	18624													8.24533	12455	9005	12531	9249	8273	13977	12259	14003	13222	14911
8.25067	13505	15504	10785	12540	11291	18187	18220	12346	14192	18371													8.25067	12289	8888	12362	9127	8167	13841	12139	13877	13096	14757
8.256	13315	15284	10631	12372	11134	17935	17972	12173	13996	18122													8.256	12124	8775	12198	9005	8059	13704	12017	13755	12972	14602
8.26133	13124	15071	10483	12197	10979	17685	17723	12003	13796	17879													8.26133	11960	8659	12031	8888	7953	13567	11894	13624	12848	14448
8.26667	12935	14857	10332	12024	10821	17434	17475	11835	13599	17626													8.26667	11795	8539	11866	8769	7847	13427	11774	13493	12722	14289
8.272	12753	14641	10181	11854	10663	17190	17228	11665	13399	17378													8.272	11630	8421	11697	8648	7745	13284	11644	13359	12598	14131
8.27733	12567	14426	10037	11684	10515	16940	16982	11495	13208	17128													8.27733	11464	8305	11536	8527	7631	13143	11517	13227	12467	13972
8.28267	12380	14216	9889	11511	10359	16694	16738	11324	13016	16882													8.28267	11302	8189	11376	8402	7524	12998	11388	13097	12334	13811
8.288	12197	14009	9743	11346	10206	16447	16491	11164	12818	16632													8.288	11138	8073	11211	8285	7416	12854	11256	12961	12201	13649
8.29333	12012	13799	9598	11173	10057	16204	16253	10995	12625	16391													8.29333	10975	7958	11052	8171	7307	12707	11123	12825	12067	13484
8.29867	11830	13591	9457	11008	9906	15965	16015	10834	12435	16145													8.29867	10814	7844	10891	8051	7203	12559	10996	12684	11934	13322
8.304	11644	13390	9311	10843	9754	15725	15774	10672	12246	15903													8.304	10651	7735	10729	7932	7099	12415	10866	12540	11800	13158
8.30933	11469	13183	9174	10678	9607	15486	15540	10506	12059	15667													8.30933	10493	7621	10572	7814	6996	12262	10736	12401	11668	12994
8.31467	11292	12980	9030	10516	9461	15243	15306	10348	11872	15433													8.31467	10333	7506	10414	7700	6889	12118	10606	12264	11530	12830
8.32	11117	12783	8890	10354	9317	15014	15071	10193	11691	15197													8.32	10178	7393	10262	7589	6784	11970	10475	12125	11392	12668
8.32533	10939	12585	8756	10196	9174	14786	14838	10039	11511	14964													8.32533	10023	7279	10106	7480	6690	11821	10341	11985	11252	12506
8.33067	10771	12391	8616	10043	9035	14558	14611	9880	11329	14737													8.33067	9871	7172	9951	7367	6589	11673	10213	11844	11120	12341
8.336	10599	12204	8479	9886	8899	14328	14386	9727	11150	14513													8.336	9719	7066	9800	7254	6488	11529	10085	11699	10989	12182
8.34133	10432	12013	8353	9734	8760	14105	14162	9582	10975	14286													8.34133	9566	6961	9649	7142	6387	11381	9949	11560	10852	12021
8.34667	10270	11823	8223	9580	8621	13883	13942	9432	10801	14066													8.34667	9419	6859	9499	7035	6292	11233	9822	11421	10717	11863
8.352	10101	11639	8099	9428	8491	13671	13724	9284	10628	13844													8.352	9271	6750	9354	6926	6196	11085	9694	11281	10581	11700
8.35733	9940	11455	7968	9281	8360	13451	13511	9136	10458	13626													8.35733	9124	6649	9214	6820	6101	10940	9560	11141	10448	11537
8.36267	9782	11280	7838	9136	8229	13240	13297	8994	10290	13414													8.36267	8985	6544	9073	6716	6005	10800	9435	11007	10317	11381
8.368	9619	11102	7716	8993	8098	13034	13088	8854	10124	13208													8.368	8839	6443	8927	6614	5916	10659	9310	10862	10182	11229
8.37333	9463	10925	7592	8854	7970	12826	12886	8715	9962	13003													8.37333	8704	6340	8788	6514	5824	10517	9187	10725	10050	11070
8.37867	9310	10752	7473	8714	7843	12625	12682	8580	9804	12795													8.37867	8565	6244	8649	6417	5733	10375	9058	10593	9920	10920
8.384	9160	10584	7353	8573	7720	12423	12480	8447	9646	12590													8.384	8426	6145	8511	6312	5642	10236	8937	10452	9789	10763
8.38933	9016	10416	7238	8439	7598	12225	12283	8311	9492	12388													8.38933	8295	6047	8381	6217	5557	10099	8814	10316	9662	10613
8.39467	8868	10249	7123	8307	7478	12029	12090	8179	9336	12192													8.39467	8163	5951	8250	6121	5471	9958	8689	10179	9535	10465
8.4	8719	10087	7009	8173	7360	11835	11898	8051	9184	11999													8.4	8034	5856	8118	6029	5390	9817	8570	10041	9409	10315
8.40533	8581	9928	6894	8039	7241	11644	11705	7923	9034	11808													8.40533	7903	5766	7990	5928	5302	9680	8448	9909	9277	10168
8.41067	8442	9768	6783	7910	7128	11464	11518	7797	8890	11618													8.41067	7776	5676	7862	5835	5219	9544	8325	9775	9146	10023
8.416	8301	9610	6671	7784	7011	11278	11334	7674	8744	11433													8.416	7650	5584	7736	5741	5132	9408	8212	9639	9021	9880
8.42133	8166	9457	6565	7658	6898	11097	11149	7553	8604	11256													8.42133	7526	5500	7614	5653	5052	9277	8094	9505	8900	9733
8.42667	8030	9308	6464	7531	6791	10920	10971	7434	8463	11075													8.42667	7401	5406	7493	5562	4976	9144	7978	9366	8777	9588
8.432	7898	9157	6362	7412	6679	10740	10796	7321	8326	10894													8.432	7279	5317	7371	5477	4893	9011	7859	9241	8651	9448
8.43733	7771	9009	6256	7295	6573	10564	10626	7200	8191	10721													8.43733	7155	5232	7253	5389	4811	8875	7740	9112	8528	9304
8.44267	7642	8865	6153	7175	6469	10395	10453	7091	8059	10551													8.44267	7041	5153	7133	5306	4737	8749	7623	8978	8409	9160
8.448	7518	8723	6055	7058	6364	10229	10286	6978	7926	10378													8.448	6924	5072	7019	5219	4664	8618	7514	8851	8285	9023
8.45333	7393	8580	5954	6950	6263	10062	10121	6866	7792	10214													8.45333	6812	4991	6912	5134	4588	8486	7405	8720	8165	8889
8.45867	7269	8450	5858	6837	6159	9899	9961	6759	7665	10051													8.45867	6704	4911	6799	5054	4513	8361	7296	8597	8047	8753
8.464	7153	8316	5765	6726	6061	9741	9805	6649	7539	9888													8.464	6593	4831	6693	4976	4440	8238	7186	8477	7931	8620
8.46933	7034	8184	5670	6618	5966	9584	9642	6549	7417	9731													8.46933	6484	4753	6585	4896	4371	8117	7075	8349	7822	8482
8.47467	6923	8056	5582	6511	5873	9433	9488	6444	7296	9578													8.47467	6377	4680	6477	4817	4301	7996	6970	8228	7708	8358
8.48	6811	7925	5496	6405	5782	9288	9335	6341	7178	9427													8.48	6271	4607	6371	4744	4231	7874	6863	8105	7593	8231
8.48533	6699	7801	5409	6303	5690	9137	9187	6246	7059	9278													8.48533	6165	4533	6270	4667	4167	7757	6759	7988	7478	8103
8.49067	6592	7681	5323	6207	5602	8993	9044	6151	6945	9132													8.49067	6072	4460	6172	4595	4102	7641	6656	7870	7370	7983
8.496	6487	7562	5238	6111	5517	8853	8902	6059	6835	8985													8.496	5974	4387	6077	4519	4033	7527	6557	7756	7264	7864
8.50133	6381	7447	5158	6018	5429	8718	8760	5961	6720	8848													8.50133	5877	4316	5985	4452	3971	7413	6458	7642	7158	7744
8.50667	6279	7338	5081	5923	5348	8580	8629	5866	6616	8710													8.50667	5780	4252	5891	4387	3909	7299	6365	7531	7057	7628
8.512	6182	7225	5002	5830	5261	8447	8499	5780	6515	8584													8.512	5693	4189	5801	4321	3850	7187	6270	7424	6953	7509
8.51733	6083	7116	4926	5745	5182	8314	8364	5697	6411	8451													8.51733	5602	4125	5711	4249	3793	7090	6176	7314	6854	7398
8.52267	5987	7007	4851	5658	5107	8191	8240	5612	6314	8324													8.52267	5517	4061	5620	4188	3736	6987	6089	7213	6760	7291
8.528	5895	6907	4777	5573	5032	8073	8113	5532	6216	8203													8.528	5431	4001	5537	4126	3679	6885	6001	7114	6663	7186
8.53333	5804	6807	4703	5493	4957	7949	7994	5449	6120	8083													8.53333	5349	3941	5455	4065	3624	6788	5914	7015	6568	7085
8.53867	5716	6709	4638	5409	4891	7832	7873	5370	6026	7965													8.53867	5267	3881	5372	4003	3572	6691	5829	6915	6481	6984
8.544	5632	6612	4571	5332	4821	7720	7758	5301	5937	7851													8.544	5190	3825	5297	3946	3520	6597	5749	6826	6393	6887
8.54933	5547	6519	4507	5260	4753	7608	7651	5222	5851	7730													8.54933	5110	3770	5225	3893	3469	6509	5672	6736	6309	6787
8.55467	5467	6430	4439	5185	4687	7497	7542	5145	5767	7622													8.55467	5036	3718	5153	3837	3418	6425	5595	6645	6224	6699
8.56	5388	6339	4379	5111	4621	7390	7436	5073	5685	7520													8.56	4961	3664	5076	3782	3374	6341	5520	6557	6145	6610
8.56533	5316	6257	4316	5040	4557	7288	7333	5006	5604	7415													8.56533	4881	3615	5005	3735	3327	6258	5447	6474	6064	6519
8.57067	5237	6173	4254	4971	4496	7189	7229	4942	5518	7306													8.57067	4821	3567	4941	3686	3280	6174	5375	6395	5988	6426
8.576	5164	6090	4200	4905	4434	7087	7132	4872	5444	7212													8.576	4756	3517	4873	3635	3241	6092	5307	6316	5918	6350
[truncated: 2,142 more rows]
